# Supplementary material for: Unique lymphocyte transcriptomic profiles in septic patients with chronic critical illness
Source: Front Immunol. 2024 Dec 3;15:1478471. doi: 10.3389/fimmu.2024.1478471 (PMC11649506; doi:10.3389/fimmu.2024.1478471)
Supplement: Supplementary file 5 [file Table1.xlsx]

## Sheet: CellTypeCountsbySample
	Healthy	Healthy	Healthy	Healthy	Healthy	Healthy	Healthy	Healthy	Healthy	Healthy	Healthy	Healthy	Acute sepsis	Acute sepsis	Acute sepsis	Acute sepsis	RAP	RAP	RAP	RAP	CCI	CCI	CCI	CCI	CCI
	Healthy_0220_GEX	Healthy_0227_GEX	Healthy_032020_GEX	PC002	PC003	PC009	PC011	PC012	PC017	PC0321	PC034	PC057	P0664-T3	P0665	P0667-T3	P0668-T3	P0658	P0661	P0663	P0665-T5	P0631-T5	P0652-T5	P0655-T5	P0657	P0660	Total
B intermediate	10	2	0	0	0	7	71	52	0	3	30	3	0	3	0	4	12	24	1	2	7	6	8	3	4	252
B memory	10	8	0	0	0	3	68	32	0	12	6	1	0	1	1	1	4	48	0	3	6	8	2	0	1	215
B naive	54	40	3	5	0	3	18	94	0	12	22	0	0	3	0	5	10	77	0	6	7	30	11	20	16	436
CD4 CTL	1	1	0	0	0	1	7	0	0	0	1	0	0	0	0	0	0	1	1	1	0	5	0	2	0	21
CD4 Naive	590	15	18	44	0	1	418	522	62	173	91	2	0	2	13	41	0	5	0	16	71	16	183	13	22	2318
CD4 Proliferating	0	1	1	0	3	0	6	4	0	0	3	2	0	2	1	4	3	7	3	0	0	1	0	1	1	43
CD4 TCM	729	167	192	98	6	101	773	2374	123	330	727	63	1	197	29	449	26	677	23	564	176	185	342	94	245	8691
CD4 TEM	32	6	1	3	0	1	28	44	5	8	28	1	0	7	0	4	1	5	0	16	2	18	7	4	2	223
CD8 Naive	200	3	3	11	0	2	62	92	4	12	8	4	0	5	1	0	1	7	2	10	35	12	49	9	13	545
CD8 Proliferating	1	0	0	0	0	0	0	6	0	2	1	0	0	0	0	0	2	5	2	2	2	4	0	0	2	29
CD8 TCM	15	17	5	1	0	0	23	66	5	9	12	0	0	3	0	1	0	9	0	5	3	12	3	4	2	195
CD8 TEM	171	65	15	18	3	92	151	130	39	133	94	15	0	16	4	60	8	63	16	59	47	319	20	45	22	1605
dnT	9	2	0	1	1	1	6	20	0	5	15	0	0	2	0	3	0	4	1	16	3	2	3	2	0	96
gdT	57	4	0	2	0	0	17	20	0	3	12	2	0	3	3	4	1	7	0	4	2	3	1	1	0	146
MAIT	38	1	0	1	0	1	2	8	4	6	0	3	0	0	1	0	12	0	0	0	0	1	13	7	0	98
NK	137	515	7	43	7	19	118	452	31	85	376	25	1	7	6	33	78	279	0	24	28	216	225	68	58	2838
NK Proliferating	6	9	2	2	4	1	1	10	2	2	19	2	0	1	0	4	0	13	4	1	5	35	5	4	3	135
NK_CD56bright	22	18	0	2	0	0	19	30	3	4	25	0	0	2	0	3	13	27	0	3	0	8	8	6	0	193
Plasmablast	6	24	2	4	3	1	13	2	1	5	8	4	19	36	10	32	60	74	39	25	128	5	2	44	0	547
Treg	34	6	11	5	0	3	26	38	4	12	10	0	0	6	4	6	2	18	2	2	6	5	20	1	4	225
Total	2122	904	260	240	27	237	1827	3996	283	816	1488	127	21	296	73	654	233	1350	94	759	528	891	902	328	395	18851

## Sheet: BCCIvsBRAP0p5
gene	hgnc_symbol	beta0	beta1	se_beta0	se_beta1	zstat_beta0	zstat_beta1	pval_beta0	pval_beta1	effective_df	LL	adj.pval	diffexpressed
ENSG00000211899	IGHM	0.708417	0.852609	0.155112	0.215176	4.56713	3.96237	4.94458e-06	7.42089e-05	6.20434	-1251.63	0.0659037	UP
ENSG00000146278	PNRC1	0.750207	0.714188	0.212557	0.287193	3.52943	2.48679	0.000416451	0.0128903	8.45306	-847.745	0.487224	UP
ENSG00000143546	S100A8	0.403683	0.560188	0.153156	0.208005	2.63576	2.69315	0.00839484	0.0070781	8.03485	-826.286	0.419265	UP
ENSG00000090238	YPEL3	0.309141	0.449734	0.0980162	0.134181	3.15398	3.35169	0.0016106	0.000803207	7.36278	-716.448	0.159242	UP
ENSG00000166441	RPL27A	1.02817	0.439265	0.12036	0.164387	8.54246	2.67213	1.31389e-17	0.00753709	7.56175	-808.841	0.426437	UP
ENSG00000176533	GNG7	0.580006	0.412768	0.0933424	0.128206	6.21375	3.21957	5.17363e-10	0.00128384	7.07596	-745.978	0.21437	UP
ENSG00000163220	S100A9	0.202676	0.383701	0.107145	0.145945	1.89161	2.62909	0.0585427	0.00856148	7.78983	-662.83	0.445003	UP
ENSG00000126353	CCR7	0.0753585	0.380297	0.102939	0.13957	0.732066	2.72477	0.464128	0.00643464	8.17236	-494.602	0.419265	UP
ENSG00000184897	H1-10	0.317233	0.361947	0.0668845	0.0934872	4.743	3.87162	2.10573e-06	0.000108116	5.56068	-760.102	0.0735877	UP
ENSG00000215845	TSTD1	0.359235	0.328622	0.0946741	0.129668	3.79444	2.53434	0.000147979	0.011266	7.32185	-702.01	0.466869	UP
ENSG00000176788	BASP1	0.222803	0.325529	0.0887438	0.121185	2.51063	2.68622	0.0120517	0.00722659	7.57687	-593.624	0.419265	UP
ENSG00000101160	CTSZ	0.330104	0.324196	0.071615	0.0987164	4.60942	3.28411	4.03788e-06	0.00102303	6.76207	-623.166	0.180631	UP
ENSG00000114353	GNAI2	0.296224	0.320506	0.0771337	0.105863	3.84039	3.02755	0.000122838	0.00246547	7.14189	-599.982	0.30977	UP
ENSG00000060138	YBX3	0.298956	0.271519	0.0771872	0.107	3.87314	2.53757	0.000107444	0.0111625	6.26687	-758.313	0.466869	UP
ENSG00000166337	TAF10	0.188788	0.262257	0.0751031	0.102601	2.51372	2.55607	0.0119465	0.0105862	7.54041	-487.642	0.459231	UP
ENSG00000160991	ORAI2	0.236398	0.260559	0.067445	0.092939	3.50504	2.80355	0.000456533	0.00505434	6.78983	-576.506	0.378791	UP
ENSG00000126934	MAP2K2	0.223756	0.256361	0.0687502	0.0944685	3.25462	2.71372	0.00113545	0.00665328	7.03904	-541.626	0.419265	UP
ENSG00000160683	CXCR5	0.0421806	0.234803	0.0618197	0.0846108	0.682316	2.7751	0.495039	0.00551854	7.38179	-392.504	0.389484	UP
ENSG00000141002	TCF25	0.530824	0.227413	0.0475712	0.067684	11.1585	3.35992	6.5069e-29	0.000779655	4.23857	-683.52	0.159242	UP
ENSG00000136104	RNASEH2B	0.269975	0.199102	0.0559503	0.0778943	4.82526	2.55605	1.39821e-06	0.0105868	5.89531	-590.526	0.459231	UP
ENSG00000117691	NENF	0.241949	0.194302	0.0458179	0.0642381	5.28067	3.02472	1.28714e-07	0.00248865	5.31026	-530.413	0.30977	UP
ENSG00000072818	ACAP1	0.233561	0.189512	0.0266445	0.0399668	8.76581	4.74175	1.85441e-18	2.11879e-06	2	-533.879	0.00554682	UP
ENSG00000115234	SNX17	0.308514	0.180711	0.0512132	0.0713959	6.02411	2.53111	1.70043e-09	0.0113702	5.77995	-545.394	0.466869	UP
ENSG00000099875	MKNK2	0.144765	0.172814	0.0347625	0.0491998	4.16441	3.5125	3.12164e-05	0.000443908	4.59606	-425.348	0.11407	UP
ENSG00000198168	SVIP	0.145972	0.171048	0.0316807	0.0451903	4.6076	3.78505	4.0734e-06	0.000153675	4.07656	-419.947	0.0754363	UP
ENSG00000175550	DRAP1	0.506038	0.163107	0.0432135	0.0617121	11.7102	2.64303	1.13023e-31	0.00821681	4.00577	-642.965	0.445003	UP
ENSG00000187257	RSBN1L	0.248514	0.162666	0.0405367	0.057163	6.13058	2.84564	8.75589e-10	0.00443216	4.86166	-500.644	0.36517	UP
ENSG00000204397	CARD16	0.277281	0.161312	0.044573	0.0627022	6.22083	2.57268	4.9452e-10	0.0100916	5.04629	-544.159	0.457002	UP
ENSG00000111678	C12orf57	0.679574	0.152513	0.0380401	0.0570601	17.8647	2.67285	2.22149e-71	0.007521	2	-780.626	0.426437	UP
ENSG00000181788	SIAH2	0.1353	0.151109	0.0338935	0.047792	3.99192	3.16181	6.55403e-05	0.00156791	4.86637	-376.045	0.249626	UP
ENSG00000155926	SLA	0.092959	0.150835	0.0364707	0.0507845	2.54887	2.9701	0.0108073	0.00297702	5.87872	-296.305	0.323503	UP
ENSG00000257261	SLC38A4-AS1	0.162866	0.143726	0.0309667	0.0440974	5.25938	3.25929	1.44542e-07	0.0011169	4.18282	-392.269	0.191158	UP
ENSG00000167978	SRRM2	0.628174	0.142983	0.0352445	0.0528667	17.8233	2.70459	4.65731e-71	0.00683893	2	-727.729	0.419265	UP
ENSG00000167969	ECI1	0.0881826	0.138923	0.0337284	0.0469615	2.6145	2.95822	0.00893592	0.00309416	5.88657	-241.021	0.330979	UP
ENSG00000065882	TBC1D1	0.176228	0.13787	0.0363778	0.0512905	4.84439	2.68803	1.27003e-06	0.00718756	4.87314	-424.258	0.419265	UP
ENSG00000089737	DDX24	0.541758	0.13737	0.0339747	0.050962	15.9459	2.69553	3.04089e-57	0.00702776	2	-702.301	0.419265	UP
ENSG00000126246	IGFLR1	0.21618	0.1371	0.0336725	0.0482852	6.42008	2.83938	1.36201e-10	0.00452015	3.76438	-496.774	0.36517	UP
ENSG00000117523	PRRC2C	0.599323	0.135241	0.0352787	0.0529181	16.9882	2.55566	1.00391e-64	0.0105987	2	-728.402	0.459231	UP
ENSG00000102309	PIN4	0.192637	0.131958	0.0222565	0.0333847	8.65531	3.95264	4.9157e-18	7.72922e-05	2	-409.174	0.0659037	UP
ENSG00000130414	NDUFA10	0.204474	0.131755	0.0374644	0.0525883	5.45781	2.50541	4.82043e-08	0.0122311	5.21599	-402.799	0.478481	UP
ENSG00000112110	MRPL18	0.229856	0.130751	0.032016	0.0457238	7.17941	2.85959	7.00116e-13	0.00424195	4.00242	-435.494	0.36517	UP
ENSG00000055950	MRPL43	0.274404	0.128917	0.0348235	0.0496373	7.87987	2.59718	3.27729e-15	0.0093994	4.12178	-480.446	0.449988	UP
ENSG00000051620	HEBP2	0.216451	0.128702	0.0230721	0.0346082	9.38147	3.71884	6.50616e-21	0.000200138	2	-434.117	0.0754363	UP
ENSG00000164610	RP9	0.140694	0.124106	0.0355245	0.0503352	3.96048	2.46559	7.47993e-05	0.0136789	4.51663	-449.541	0.495481	UP
ENSG00000130726	TRIM28	0.116011	0.122773	0.0312088	0.0440121	3.71726	2.78952	0.000201392	0.00527858	4.8568	-319.998	0.384438	UP
ENSG00000164713	BRI3	0.0680309	0.11666	0.0295492	0.0413744	2.30229	2.81963	0.0213189	0.00480789	5.41698	-212.786	0.375497	UP
ENSG00000166848	TERF2IP	0.343933	0.115996	0.0271713	0.040757	12.6579	2.84603	1.01128e-36	0.00442674	2	-547.448	0.36517	UP
ENSG00000119559	C19orf25	0.0910534	0.114872	0.0176034	0.0264051	5.1725	4.35038	2.30988e-07	1.35901e-05	2	-246.636	0.0232594	UP
ENSG00000134061	CD180	0.338755	0.114677	0.029322	0.043983	11.5529	2.60731	7.13466e-31	0.00912576	2	-600.237	0.445003	UP
ENSG00000113712	CSNK1A1	0.352833	0.111626	0.0285378	0.0428066	12.3637	2.60769	4.10686e-35	0.00911557	2	-581.45	0.445003	UP
ENSG00000182087	TMEM259	0.162906	0.111488	0.0309412	0.0441076	5.26502	2.52764	1.40174e-07	0.0114832	4.11608	-399.169	0.466869	UP
ENSG00000134186	PRPF38B	0.272205	0.111202	0.0256495	0.0384743	10.6125	2.89029	2.60783e-26	0.00384892	2	-507.505	0.36517	UP
ENSG00000168876	ANKRD49	0.110561	0.109925	0.0199474	0.0299211	5.54265	3.67382	2.97932e-08	0.000238946	2	-333.266	0.0817914	UP
ENSG00000168038	ULK4	0.265947	0.109409	0.0270877	0.0406315	9.818	2.69271	9.41963e-23	0.00708747	2	-545.31	0.419265	UP
ENSG00000204569	PPP1R10	0.12482	0.108964	0.0192853	0.0289279	6.47232	3.76674	9.65121e-11	0.000165394	2	-309.873	0.0754363	UP
ENSG00000126456	IRF3	0.146184	0.108934	0.0204651	0.0306977	7.14308	3.54862	9.12608e-13	0.00038726	2	-351.024	0.11407	UP
ENSG00000017797	RALBP1	0.170816	0.108691	0.0216434	0.0324651	7.89229	3.34795	2.96696e-15	0.000814121	2	-389.816	0.159242	UP
ENSG00000115756	HPCAL1	0.104398	0.108049	0.0283437	0.0400991	3.68329	2.69454	0.000230243	0.00704854	4.62454	-280.579	0.419265	UP
ENSG00000099817	POLR2E	0.345825	0.106712	0.0276259	0.0414388	12.5181	2.57516	5.94036e-36	0.0100194	2	-558.945	0.457002	UP
ENSG00000105698	USF2	0.0703029	0.106534	0.0297889	0.0417685	2.36004	2.55057	0.018273	0.0107546	5.30331	-232.93	0.463058	UP
ENSG00000168286	THAP11	0.0557214	0.104356	0.0257927	0.0363291	2.16036	2.87253	0.0307447	0.00407194	4.94981	-176.761	0.36517	UP
ENSG00000088833	NSFL1C	0.230064	0.103613	0.0241968	0.0362952	9.50804	2.85474	1.9428e-21	0.0043072	2	-467.099	0.36517	UP
ENSG00000205250	E2F4	0.107933	0.103292	0.0181815	0.0272723	5.93643	3.78743	2.913e-09	0.000152212	2	-269.029	0.0754363	UP
ENSG00000197982	C1orf122	0.114667	0.102349	0.0275118	0.0390402	4.16792	2.62163	3.07386e-05	0.00875102	4.41421	-284.133	0.445003	UP
ENSG00000055211	GINM1	0.204583	0.101926	0.0232192	0.0348288	8.81094	2.9265	1.24101e-18	0.00342802	2	-438.52	0.342704	UP
ENSG00000175938	ORAI3	0.0584389	0.0995295	0.025176	0.0355699	2.32121	2.79814	0.0202756	0.00513979	4.72105	-187.183	0.378791	UP
ENSG00000253738	OTUD6B-AS1	0.17971	0.0994856	0.0215257	0.0322885	8.34863	3.08114	6.90611e-17	0.00206206	2	-386.037	0.282338	UP
ENSG00000164898	FMC1	0.143202	0.099453	0.0195986	0.0293979	7.30676	3.383	2.73668e-13	0.000716985	2	-321.041	0.158338	UP
ENSG00000010404	IDS	0.171813	0.0994013	0.0212388	0.0318582	8.08956	3.12012	5.98824e-16	0.0018078	2	-376.739	0.257838	UP
ENSG00000198498	TMA16	0.114056	0.0978354	0.025211	0.0359655	4.52407	2.72026	6.06618e-06	0.00652313	4.07002	-262.376	0.419265	UP
ENSG00000141504	SAT2	0.167971	0.0901927	0.0228075	0.0335522	7.36474	2.68813	1.77498e-13	0.00718535	2.60444	-355.229	0.419265	UP
ENSG00000025708	TYMP	0.194536	0.0886136	0.0218268	0.0327402	8.9127	2.70657	4.9803e-19	0.00679818	2	-395.663	0.419265	UP
ENSG00000243943	ZNF512	0.0340966	0.0879729	0.0217533	0.0306183	1.56742	2.87321	0.117016	0.00406321	5.00306	-52.2895	0.36517	UP
ENSG00000077150	NFKB2	0.146481	0.0875053	0.0216942	0.0325414	6.75205	2.68905	1.45769e-11	0.00716557	2	-391.442	0.419265	UP
ENSG00000172216	CEBPB	0.122737	0.0870676	0.0244184	0.0351797	5.02639	2.47494	4.99796e-07	0.013326	3.51043	-301.994	0.491284	UP
ENSG00000148154	UGCG	0.146486	0.0855577	0.0215399	0.0323099	6.80066	2.64803	1.04141e-11	0.00809612	2	-386.495	0.445003	UP
ENSG00000053371	AKR7A2	0.12794	0.0839667	0.0187579	0.0281369	6.82059	2.98422	9.06656e-12	0.002843	2	-290.659	0.318637	UP
ENSG00000241370	RPP21	0.153838	0.0838667	0.0212278	0.0318418	7.24698	2.63386	4.26153e-13	0.00844207	2	-376.381	0.445003	UP
ENSG00000198740	ZNF652	0.170979	0.0826754	0.0222753	0.0334129	7.67572	2.47435	1.64486e-14	0.0133478	2	-409.759	0.491284	UP
ENSG00000105516	DBP	0.027306	0.0821727	0.0232088	0.0325576	1.17654	2.52392	0.23938	0.0116056	5.26535	-64.7529	0.467364	UP
ENSG00000166439	RNF169	0.0686994	0.0815796	0.0157817	0.0236726	4.35309	3.44616	1.3423e-05	0.000568612	2	-170.934	0.139026	UP
ENSG00000115317	HTRA2	0.0758614	0.0808264	0.0148239	0.0222358	5.1175	3.63496	3.09605e-07	0.000278026	2	-127.544	0.0865168	UP
ENSG00000235194	PPP1R3E	0.0496717	0.0798432	0.0227067	0.0322997	2.18753	2.47195	0.0287039	0.0134379	4.25323	-169.349	0.491956	UP
ENSG00000125746	EML2	0.0931698	0.0793793	0.0169222	0.0253832	5.50579	3.12724	3.67517e-08	0.00176458	2	-219.285	0.257249	UP
ENSG00000170892	TSEN34	0.0749512	0.0787307	0.0159901	0.0239852	4.68734	3.28247	2.7678e-06	0.00102901	2	-180.025	0.180631	UP
ENSG00000090581	GNPTG	0.165037	0.0785558	0.0207284	0.0310926	7.96186	2.52651	1.69465e-15	0.0115203	2	-359.883	0.466869	UP
ENSG00000124659	TBCC	0.0904125	0.0782753	0.0171652	0.0257479	5.26718	3.04007	1.38532e-07	0.00236522	2	-229.169	0.30977	UP
ENSG00000177683	THAP5	0.0505819	0.0781582	0.0139347	0.0209021	3.62992	3.73925	0.000283511	0.000184568	2	-84.677	0.0754363	UP
ENSG00000184436	THAP7	0.085181	0.0772509	0.0195118	0.0282554	4.36561	2.73402	1.26769e-05	0.00625658	3.256	-174.482	0.419265	UP
ENSG00000086619	ERO1B	0.131936	0.076175	0.0188748	0.0283122	6.99005	2.69054	2.74798e-12	0.00713375	2	-294.964	0.419265	UP
ENSG00000142544	CTU1	0.0440833	0.0751694	0.0200363	0.0283308	2.20017	2.65327	0.0277945	0.00797151	4.66332	-35.6909	0.445003	UP
ENSG00000108799	EZH1	0.0314552	0.0736574	0.0123911	0.0185866	2.53853	3.96293	0.0111318	7.40351e-05	2	-3.31318	0.0659037	UP
ENSG00000177989	CIMAP1B	0.0751889	0.073437	0.0149107	0.022366	5.04263	3.28342	4.59186e-07	0.00102556	2	-131.588	0.180631	UP
ENSG00000134152	KATNBL1	0.120978	0.0730654	0.0188929	0.0283394	6.40333	2.57823	1.52026e-10	0.00993084	2	-295.629	0.457002	UP
ENSG00000090054	SPTLC1	0.0997178	0.0729721	0.0173882	0.0260823	5.7348	2.79777	9.76247e-09	0.00514572	2	-238.111	0.378791	UP
ENSG00000286546		0.106836	0.0725731	0.0179167	0.0268751	5.96294	2.70038	2.47739e-09	0.00692597	2	-258.863	0.419265	UP
ENSG00000173890	GPR160	0.0611268	0.0722352	0.0143175	0.0214762	4.26939	3.3635	1.96011e-05	0.000769612	2	-103.455	0.159242	UP
ENSG00000264247	ZNF407-AS1	0.0395428	0.0717334	0.0130989	0.0196484	3.01878	3.65085	0.00253794	0.00026137	2	-41.8122	0.0852067	UP
ENSG00000158828	PINK1	0.0337831	0.0711108	0.0197202	0.0277057	1.71312	2.56664	0.0866902	0.0102688	5.14546	33.1575	0.459231	UP
ENSG00000273559	CWC25	0.0821585	0.0700571	0.0160334	0.02405	5.12422	2.91297	2.98765e-07	0.00358005	2	-181.896	0.350129	UP
ENSG00000127993	RBM48	0.0778195	0.0698786	0.0168833	0.0253249	4.60926	2.75928	4.04095e-06	0.00579283	2	-217.691	0.404671	UP
ENSG00000131100	ATP6V1E1	0.119631	0.0697466	0.0176106	0.0264159	6.79311	2.64033	1.09738e-11	0.00828257	2	-246.919	0.445003	UP
ENSG00000134905	CARS2	0.0842287	0.0694297	0.016485	0.0247275	5.10941	2.80779	3.23167e-07	0.00498825	2	-201.148	0.378791	UP
ENSG00000153140	CETN3	0.0324382	0.0692914	0.0124599	0.0186898	2.60341	3.70744	0.00923007	0.000209362	2	-7.15019	0.0754363	UP
ENSG00000159692	CTBP1	0.108823	0.069219	0.0174792	0.0262188	6.22586	2.64005	4.78931e-10	0.00828939	2	-241.731	0.445003	UP
ENSG00000185262	UBALD2	0.0907667	0.0687372	0.0164618	0.0244039	5.51378	2.81664	3.51208e-08	0.00485285	2.34365	-159.268	0.375497	UP
ENSG00000006125	AP2B1	0.123263	0.067951	0.0183508	0.0275262	6.71706	2.46859	1.85424e-11	0.0135645	2	-275.452	0.493951	UP
ENSG00000067533	RRP15	0.0812081	0.0673931	0.0170498	0.0255747	4.76299	2.63514	1.90747e-06	0.00841015	2	-224.494	0.445003	UP
ENSG00000174775	HRAS	0.0561243	0.0670385	0.0186289	0.026606	3.01276	2.51968	0.0025888	0.0117462	3.99989	-60.4989	0.467527	UP
ENSG00000171044	XKR6	0.0831839	0.0663751	0.017769	0.0260758	4.68141	2.54547	2.8491e-06	0.0109132	2.69503	-171.975	0.466869	UP
ENSG00000112624	BICRAL	0.0947697	0.0655188	0.0167777	0.0251666	5.64854	2.60341	1.61812e-08	0.00923028	2	-213.345	0.445003	UP
ENSG00000130338	TULP4	0.0927139	0.0642897	0.017	0.0255	5.45376	2.52117	4.93168e-08	0.0116967	2	-222.466	0.467527	UP
ENSG00000136371	MTHFS	0.0781053	0.0637129	0.0161994	0.024299	4.8215	2.62203	1.42481e-06	0.00874073	2	-189.034	0.445003	UP
ENSG00000113658	SMAD5	0.0444174	0.0620722	0.0175109	0.0250204	2.53656	2.48086	0.0111949	0.0131065	3.97307	-20.5876	0.487652	UP
ENSG00000033030	ZCCHC8	0.0580537	0.0618564	0.014213	0.0213195	4.08456	2.9014	4.41612e-05	0.00371495	2	-98.3785	0.358205	UP
ENSG00000107929	LARP4B	0.0907373	0.0617787	0.0165129	0.0247693	5.49495	2.49416	3.90822e-08	0.0126254	2	-202.317	0.487224	UP
ENSG00000235166	LINC01440	0.0478064	0.061233	0.0140348	0.0208899	3.40628	2.93122	0.000658553	0.00337634	2.21911	-63.3465	0.342704	UP
ENSG00000176171	BNIP3	0.0540571	0.0607084	0.0143542	0.0213135	3.76595	2.84835	0.000165915	0.00439469	2.29322	-70.2174	0.36517	UP
ENSG00000134574	DDB2	0.069265	0.060427	0.0153985	0.0230978	4.49817	2.61614	6.85425e-06	0.00889298	2	-153.899	0.445003	UP
ENSG00000158552	ZFAND2B	0.0732477	0.0599779	0.0157826	0.0236739	4.64104	2.5335	3.46666e-06	0.011293	2	-170.973	0.466869	UP
ENSG00000136603	SKIL	0.0453879	0.058416	0.0122853	0.0184279	3.6945	3.16998	0.000220322	0.00152452	2	2.62969	0.248496	UP
ENSG00000165959	CLMN	0.0664421	0.0553251	0.0145293	0.0217939	4.57298	2.53855	4.80832e-06	0.0111312	2	-113.632	0.466869	UP
ENSG00000271601	LIX1L	0.0480715	0.0551929	0.0125833	0.0188749	3.82027	2.92414	0.000133304	0.00345407	2	-13.9798	0.342704	UP
ENSG00000225733	FGD5-AS1	0.0488122	0.0534814	0.0132131	0.0198197	3.69422	2.6984	0.000220565	0.00696738	2	-47.828	0.419265	UP
ENSG00000129993	CBFA2T3	0.0401647	0.0531392	0.0118893	0.017834	3.37821	2.97966	0.000729589	0.0028857	2	25.3319	0.318637	UP
ENSG00000113716	HMGXB3	0.0597609	0.052656	0.0123105	0.0184658	4.85445	2.85154	1.20722e-06	0.00435083	2	1.20528	0.36517	UP
ENSG00000259956	RBM15B	0.040418	0.0508148	0.0113506	0.0170259	3.56087	2.98456	0.000369629	0.00283987	2	57.4662	0.318637	UP
ENSG00000178096	BOLA1	0.0479877	0.0505676	0.0133939	0.0200909	3.58279	2.51694	0.00033994	0.011838	2	-57.247	0.468456	UP
ENSG00000148341	SH3GLB2	0.0594428	0.0504959	0.0128834	0.0193251	4.6139	2.61297	3.95177e-06	0.00897593	2	-30.3149	0.445003	UP
ENSG00000198783	ZNF830	0.0527812	0.0489511	0.012847	0.0192705	4.10844	2.54021	3.98345e-05	0.0110787	2	-28.3554	0.466869	UP
ENSG00000155744	HYCC2	0.0462291	0.044292	0.0118822	0.0178233	3.89063	2.48506	9.9986e-05	0.0129528	2	25.7483	0.487224	UP
ENSG00000120709	FAM53C	0.0886885	-0.0496486	0.0128338	0.0192507	6.91053	-2.57905	4.82838e-12	0.00990718	2	-27.643	0.457002	DOWN
ENSG00000184678	H2BC21	0.0966304	-0.0532149	0.0136761	0.0205142	7.06561	-2.59405	1.59906e-12	0.00948523	2	-71.6965	0.450944	DOWN
ENSG00000197299	BLM	0.135409	-0.0587238	0.015284	0.022926	8.85954	-2.56145	8.03451e-19	0.0104236	2	-148.726	0.459231	DOWN
ENSG00000119471	HSDL2	0.120892	-0.0644505	0.0164628	0.0246942	7.34333	-2.60995	2.08339e-13	0.00905565	2	-200.213	0.445003	DOWN
ENSG00000170819	BFSP2	0.105777	-0.0681959	0.0184148	0.0264171	5.74413	-2.58151	9.23967e-09	0.00983703	3.74127	-81.0783	0.457002	DOWN
ENSG00000006625	GGCT	0.157314	-0.0684833	0.0172467	0.0258701	9.12136	-2.6472	7.41847e-20	0.00811622	2	-232.452	0.445003	DOWN
ENSG00000285646		0.139866	-0.0697512	0.0154903	0.0232355	9.02923	-3.00193	1.72883e-19	0.00268278	2	-158.018	0.318637	DOWN
ENSG00000113272	THG1L	0.121419	-0.0699353	0.0147937	0.0221905	8.2075	-3.15159	2.25837e-16	0.00162386	2	-126.129	0.252657	DOWN
ENSG00000138138	ATAD1	0.157194	-0.0762847	0.0173666	0.0260499	9.05152	-2.9284	1.40986e-19	0.00340709	2	-237.252	0.342704	DOWN
ENSG00000145293	ENOPH1	0.162775	-0.0787234	0.0186455	0.0279682	8.72999	-2.81475	2.54703e-18	0.00488157	2	-286.491	0.375497	DOWN
ENSG00000205744	DENND1C	0.174997	-0.0788653	0.0200666	0.0300998	8.72083	-2.62013	2.76159e-18	0.00878975	2	-337.394	0.445003	DOWN
ENSG00000006652	IFRD1	0.156112	-0.0836896	0.0186335	0.0279503	8.37801	-2.99423	5.3832e-17	0.00275142	2	-286.048	0.318637	DOWN
ENSG00000059377	TBXAS1	0.182902	-0.0839875	0.019538	0.029307	9.36135	-2.86579	7.87227e-21	0.00415975	2	-318.894	0.36517	DOWN
ENSG00000111880	RNGTT	0.218478	-0.0850154	0.0211909	0.0317863	10.31	-2.67459	6.34995e-25	0.00748207	2	-375.174	0.426437	DOWN
ENSG00000124193	SRSF6	0.18684	-0.0907387	0.0201879	0.0302819	9.25502	-2.99647	2.14193e-20	0.00273126	2	-341.572	0.318637	DOWN
ENSG00000169756	LIMS1	0.310336	-0.0956669	0.0253936	0.0380904	12.221	-2.51157	2.40007e-34	0.0120195	2	-500.556	0.472905	DOWN
ENSG00000067369	TP53BP1	0.134884	-0.0966819	0.0276183	0.0388341	4.88384	-2.48961	1.04038e-06	0.0127882	5.08106	-208.202	0.487224	DOWN
ENSG00000203618	GP1BB	0.149561	-0.0986759	0.0277187	0.0396923	5.39565	-2.48602	6.82745e-08	0.0129181	3.84414	-353.14	0.487224	DOWN
ENSG00000170248	PDCD6IP	0.289124	-0.0993677	0.0256072	0.0384108	11.2907	-2.58697	1.45867e-29	0.0096824	2	-506.361	0.457002	DOWN
ENSG00000173598	NUDT4	0.240961	-0.106311	0.0215298	0.0322947	11.192	-3.29192	4.46301e-29	0.000995068	2	-386.169	0.180631	DOWN
ENSG00000204001	LCN8	0.110678	-0.106678	0.0150871	0.0226306	7.33593	-4.71386	2.20179e-13	2.43068e-06	2	-139.739	0.00554682	DOWN
ENSG00000099860	GADD45B	0.20257	-0.107106	0.0203492	0.0305238	9.95468	-3.50895	2.40594e-23	0.00044988	2	-347.086	0.11407	DOWN
ENSG00000258667	HIF1A-AS3	0.163584	-0.110428	0.0188286	0.0281328	8.68803	-3.92525	3.68785e-18	8.66394e-05	2.10757	-280.261	0.0659037	DOWN
ENSG00000009954	BAZ1B	0.322606	-0.112669	0.0260689	0.0391033	12.3751	-2.88132	3.5635e-35	0.00396013	2	-518.743	0.36517	DOWN
ENSG00000174231	PRPF8	0.308353	-0.114089	0.0248409	0.0372613	12.4131	-3.06186	2.21832e-35	0.00219964	2	-485.305	0.29527	DOWN
ENSG00000087074	PPP1R15A	0.247316	-0.115746	0.0293034	0.0422285	8.43982	-2.74096	3.17827e-17	0.00612608	3.49703	-429.845	0.419265	DOWN
ENSG00000124275	MTRR	0.176452	-0.119552	0.0331533	0.045869	5.32231	-2.60639	1.02457e-07	0.00915034	6.43713	-145.487	0.445003	DOWN
ENSG00000086666	ZFAND6	0.444156	-0.121614	0.0286566	0.0429849	15.4992	-2.82921	3.51015e-54	0.00466626	2	-584.33	0.371456	DOWN
ENSG00000136997	MYC	0.326891	-0.122489	0.0334891	0.0491403	9.76111	-2.49264	1.65338e-22	0.0126797	2.69857	-610.776	0.487224	DOWN
ENSG00000213047	DENND1B	0.256863	-0.124696	0.0318788	0.0447792	8.05748	-2.78468	7.78827e-16	0.00535803	5.16078	-297.791	0.386117	DOWN
ENSG00000137193	PIM1	0.220669	-0.124845	0.0247934	0.0355152	8.90035	-3.51525	5.56733e-19	0.000439346	3.8248	-277.983	0.11407	DOWN
ENSG00000211668	IGLV2-11	0.174411	-0.127183	0.029872	0.0448081	5.83861	-2.83841	5.26375e-09	0.00453395	2	-613.117	0.36517	DOWN
ENSG00000186298	PPP1CC	0.624391	-0.127494	0.0336437	0.0504656	18.5589	-2.52636	6.90728e-77	0.0115251	2	-695.516	0.466869	DOWN
ENSG00000135976	ANKRD36	0.279114	-0.139526	0.0223354	0.0335031	12.4965	-4.16458	7.80119e-36	3.11922e-05	2	-411.626	0.0427084	DOWN
ENSG00000241755	IGKV1-9	0.160547	-0.144264	0.035394	0.053091	4.53599	-2.71729	5.73332e-06	0.00658185	2	-730.662	0.419265	DOWN
ENSG00000156471	PTDSS1	0.360459	-0.149303	0.0267061	0.0400592	13.4973	-3.72706	1.62319e-41	0.000193728	2	-535.48	0.0754363	DOWN
ENSG00000160221	GATD3	0.165124	-0.15335	0.0158423	0.0237634	10.423	-6.45319	1.94759e-25	1.09519e-10	2	-173.587	7.49765e-07	DOWN
ENSG00000082438	COBLL1	0.487894	-0.156897	0.0417236	0.0598744	11.6935	-2.62043	1.37619e-31	0.00878188	3.72294	-649.907	0.445003	DOWN
ENSG00000197329	PELI1	0.315161	-0.162489	0.0335252	0.0480277	9.4007	-3.38324	5.41997e-21	0.000716361	3.81932	-487.682	0.158338	DOWN
ENSG00000057663	ATG5	0.437027	-0.163516	0.0368202	0.0526175	11.8692	-3.10764	1.71074e-32	0.00188588	3.965	-536.536	0.263485	DOWN
ENSG00000266412	NCOA4	0.366218	-0.164656	0.0301256	0.044185	12.1564	-3.72651	5.30488e-34	0.000194151	2.71548	-535.518	0.0754363	DOWN
ENSG00000059758	CDK17	0.354497	-0.173785	0.0461436	0.064386	7.68248	-2.69911	1.56035e-14	0.00695243	5.70434	-483.544	0.419265	DOWN
ENSG00000211663	IGLV3-19	0.24564	-0.176941	0.046022	0.069033	5.33744	-2.56314	9.42673e-08	0.0103729	2	-912.628	0.459231	DOWN
ENSG00000115902	SLC1A4	0.280068	-0.180924	0.0532517	0.072928	5.25934	-2.48086	1.44574e-07	0.0131066	7.32966	-301.433	0.487652	DOWN
ENSG00000149136	SSRP1	0.330612	-0.186099	0.0423414	0.0592432	7.80825	-3.14127	5.79855e-15	0.00168219	5.47567	-454.443	0.255916	DOWN
ENSG00000136938	ANP32B	0.844688	-0.18956	0.0417103	0.0625654	20.2513	-3.02979	3.45841e-91	0.00244723	2	-844.457	0.30977	DOWN
ENSG00000118515	SGK1	0.332939	-0.191347	0.0457204	0.0640975	7.28205	-2.98525	3.28774e-13	0.00283347	5.31525	-528.304	0.318637	DOWN
ENSG00000150093	ITGB1	0.463071	-0.219537	0.03936	0.0570263	11.765	-3.84975	5.91133e-32	0.000118239	3.23247	-663.369	0.0735877	DOWN
ENSG00000211660	IGLV2-23	0.394399	-0.262946	0.0631317	0.0946976	6.24724	-2.77669	4.1777e-10	0.00549162	2	-1131.69	0.389484	DOWN
ENSG00000144381	HSPD1	0.942153	-0.266103	0.0657633	0.0926363	14.3264	-2.87255	1.49646e-46	0.00407169	4.94299	-826.211	0.36517	DOWN
ENSG00000109971	HSPA8	1.76179	-0.277187	0.07964	0.111511	22.122	-2.48574	1.94294e-108	0.0129281	5.41684	-899.885	0.487224	DOWN
ENSG00000177606	JUN	0.677313	-0.281679	0.0785647	0.109444	8.62109	-2.57374	6.63191e-18	0.0100606	5.84423	-832.983	0.457002	DOWN
ENSG00000253755	IGHGP	0.387418	-0.325434	0.0670531	0.0925324	5.77778	-3.51698	7.56925e-09	0.00043649	6.6631	-595.272	0.11407	DOWN
ENSG00000103187	COTL1	0.989197	-0.3269	0.0747139	0.104542	13.2398	-3.12698	5.1687e-40	0.0017661	5.47293	-848.355	0.257249	DOWN
ENSG00000244437	IGKV3-15	0.453691	-0.327023	0.0639881	0.0959821	7.09024	-3.40712	1.3388e-12	0.000656516	2	-1141.03	0.154983	DOWN
ENSG00000167004	PDIA3	1.21159	-0.371575	0.105128	0.144537	11.5249	-2.57079	9.8869e-31	0.0101467	6.9893	-845.949	0.457002	DOWN
ENSG00000262202		0.60243	-0.373397	0.105463	0.143388	5.71222	-2.60411	1.11512e-08	0.00921144	7.94496	-600.662	0.445003	DOWN
ENSG00000211896	IGHG1	1.05446	-0.730395	0.181831	0.249257	5.79912	-2.93029	6.66651e-09	0.00338646	7.24655	-1171.44	0.342704	DOWN

## Sheet: CD8TCCIvsCD8TRAP0p1
gene	hgnc_symbol	beta0	beta1	se_beta0	se_beta1	zstat_beta0	zstat_beta1	pval_beta0	pval_beta1	effective_df	LL	adj.pval	diffexpressed
ENSG00000127528	KLF2	1.04892	1.13057	0.233246	0.309085	4.49706	3.65779	6.88992e-06	0.000254403	8.59409	-880.434	0.0427787	UP
ENSG00000179144	GIMAP7	0.9064	0.999591	0.137328	0.177479	6.60028	5.63218	4.10389e-11	1.77947e-08	7.59707	-958.128	6.75841e-05	UP
ENSG00000152082	MZT2B	0.531022	0.740354	0.121209	0.155836	4.38105	4.75084	1.1811e-05	2.02571e-06	7.35159	-925.258	0.00229077	UP
ENSG00000245164	LINC00861	0.434765	0.656264	0.147419	0.19134	2.94918	3.42984	0.00318619	0.00060394	7.7886	-954.381	0.0682668	UP
ENSG00000172116	CD8B	1.10989	0.601502	0.12971	0.163234	8.55672	3.68491	1.16124e-17	0.000228781	6.16695	-1211.69	0.0413766	UP
ENSG00000184897	H1-10	0.305079	0.577257	0.0769354	0.094044	3.96539	6.13816	7.32761e-05	8.3484e-10	4.37144	-1014.09	6.07113e-06	UP
ENSG00000131143	COX4I1	1.68154	0.576291	0.130467	0.169199	12.8887	3.406	5.21466e-38	0.00065923	7.75287	-868.484	0.0703302	UP
ENSG00000175463	TBC1D10C	0.404604	0.560523	0.107215	0.136427	3.77377	4.10859	0.000160801	3.98084e-05	6.8143	-946.45	0.0157792	UP
ENSG00000146278	PNRC1	1.18588	0.519729	0.121359	0.154943	9.77163	3.35432	1.49037e-22	0.000795601	6.99566	-1008.72	0.0791019	UP
ENSG00000107223	EDF1	0.778804	0.476987	0.0963686	0.121575	8.08151	3.92338	6.39688e-16	8.73141e-05	6.31713	-949.785	0.0243837	UP
ENSG00000166337	TAF10	0.174449	0.462643	0.107175	0.137773	1.62771	3.35801	0.103587	0.000785069	7.34452	-828.484	0.0785964	UP
ENSG00000114353	GNAI2	0.386077	0.460967	0.100113	0.127131	3.8564	3.62592	0.000115071	0.000287936	6.70022	-913.422	0.0463382	UP
ENSG00000162777	DENND2D	0.50703	0.454006	0.069215	0.0842127	7.32544	5.39117	2.38122e-13	6.99989e-08	4.11566	-953.808	0.000221546	UP
ENSG00000126934	MAP2K2	0.165612	0.428726	0.0812009	0.102663	2.03954	4.17606	0.0413966	2.96603e-05	6.44659	-791.02	0.0137378	UP
ENSG00000196531	NACA	2.57694	0.418512	0.095021	0.121393	27.1197	3.44759	5.76452e-162	0.000565616	7.02888	-805.654	0.0650973	UP
ENSG00000184076	UQCR10	0.798694	0.417309	0.100583	0.127358	7.94063	3.27667	2.01152e-15	0.0010504	6.53399	-947.344	0.0906177	UP
ENSG00000153563	CD8A	1.11049	0.407493	0.0900113	0.110074	12.3373	3.70197	5.70559e-35	0.000213929	4.39549	-1137.45	0.040223	UP
ENSG00000121774	KHDRBS1	0.474177	0.398869	0.0719706	0.0885675	6.58849	4.50356	4.44326e-11	6.68252e-06	4.7636	-920.376	0.00554083	UP
ENSG00000070081	NUCB2	0.356767	0.398256	0.0720258	0.0886067	4.95332	4.49465	7.29572e-07	6.96831e-06	4.74401	-923.09	0.00554083	UP
ENSG00000172428	COPS9	0.389363	0.394844	0.0780871	0.09738	4.98627	4.05467	6.15576e-07	5.02042e-05	5.59634	-886.743	0.0166027	UP
ENSG00000072818	ACAP1	0.514059	0.389049	0.0553289	0.063611	9.29096	6.11607	1.52898e-20	9.59104e-10	2	-929.944	6.07113e-06	UP
ENSG00000211450	SELENOH	0.510321	0.387189	0.0609629	0.0728853	8.371	5.3123	5.71289e-17	1.08248e-07	3.28762	-922.289	0.000256953	UP
ENSG00000164096	C4orf3	0.487883	0.374181	0.0907398	0.114114	5.37672	3.27901	7.58541e-08	0.00104173	6.12518	-931.932	0.0906177	UP
ENSG00000203875	SNHG5	0.449766	0.366341	0.0860604	0.108001	5.22617	3.39203	1.73061e-07	0.000693769	5.99394	-909.248	0.0723884	UP
ENSG00000104964	TLE5	1.17821	0.357467	0.0822491	0.101516	14.3248	3.52128	1.53061e-46	0.000429474	4.9443	-1007.49	0.057835	UP
ENSG00000112514	CUTA	0.560592	0.353136	0.0753789	0.0928517	7.43699	3.80322	1.03008e-13	0.000142826	4.82232	-951.091	0.0318849	UP
ENSG00000148362	PAXX	0.527192	0.352021	0.082373	0.102104	6.40006	3.44768	1.55316e-10	0.000565426	5.21093	-977.869	0.0650973	UP
ENSG00000167978	SRRM2	0.518429	0.343671	0.0731383	0.0896292	7.08835	3.83437	1.35724e-12	0.000125888	4.51621	-959.092	0.0304209	UP
ENSG00000129562	DAD1	0.565396	0.336278	0.0812196	0.101173	6.96132	3.3238	3.3709e-12	0.000888008	5.52479	-927.586	0.085077	UP
ENSG00000104894	CD37	1.19751	0.331616	0.0681743	0.0816794	17.5653	4.05997	4.54009e-69	4.90789e-05	3.37713	-1004.87	0.0166027	UP
ENSG00000182196	ARL6IP4	0.563139	0.328234	0.0767017	0.0951121	7.34193	3.45102	2.1054e-13	0.000558474	5.23617	-917.708	0.0650973	UP
ENSG00000241837	ATP5PO	0.738844	0.327554	0.057644	0.0662726	12.8174	4.94253	1.31093e-37	7.71143e-07	2	-962.777	0.00124857	UP
ENSG00000170906	NDUFA3	0.787545	0.322864	0.0584029	0.0671451	13.4847	4.80846	1.9247e-41	1.52099e-06	2	-973.253	0.00192558	UP
ENSG00000117091	CD48	1.01983	0.314899	0.0632905	0.0727644	16.1135	4.32766	2.05167e-58	1.50705e-05	2	-1037.63	0.010221	UP
ENSG00000204592	HLA-E	2.15204	0.309764	0.0749735	0.0933923	28.704	3.31681	3.40339e-181	0.000910516	5.52492	-863.471	0.0860234	UP
ENSG00000177971	IMP3	0.340037	0.301784	0.0586554	0.0709043	5.79719	4.25622	6.74333e-09	2.07914e-05	3.7856	-850.746	0.0114964	UP
ENSG00000111679	PTPN6	0.539912	0.300626	0.0567018	0.0651894	9.52194	4.61157	1.69969e-21	3.99635e-06	2	-949.577	0.00399424	UP
ENSG00000159140	SON	1.06239	0.29593	0.0600317	0.0690177	17.6971	4.28774	4.41564e-70	1.80499e-05	2	-995.288	0.0108399	UP
ENSG00000175482	POLD4	0.377912	0.289634	0.0571994	0.0681174	6.60693	4.25198	3.92375e-11	2.11887e-05	3.12784	-883.34	0.0114964	UP
ENSG00000159199	ATP5MC1	0.17576	0.289273	0.0569698	0.0702683	3.08513	4.11669	0.0020346	3.84354e-05	4.90324	-717.917	0.0157792	UP
ENSG00000197971	MBP	0.730303	0.28774	0.0651196	0.0774697	11.2148	3.71422	3.4499e-29	0.000203828	3.08744	-990.203	0.0398646	UP
ENSG00000087191	PSMC5	0.323827	0.281854	0.0665542	0.0822758	4.86561	3.42572	1.14102e-06	0.000613168	5.04316	-826.692	0.0684945	UP
ENSG00000229833	PET100	0.430579	0.277563	0.0681417	0.0838308	6.31888	3.311	2.63468e-10	0.000929644	4.74566	-878.51	0.0869652	UP
ENSG00000117410	ATP6V0B	0.297233	0.275226	0.0485901	0.0558634	6.11716	4.92677	9.52602e-10	8.3598e-07	2	-825.913	0.00124857	UP
ENSG00000173436	MICOS10	0.425433	0.273809	0.0669912	0.082035	6.35057	3.33771	2.14512e-10	0.000844732	4.47324	-893.111	0.0818442	UP
ENSG00000146285	SCML4	0.273586	0.273294	0.0485647	0.0558342	5.63343	4.89473	1.76661e-08	9.84385e-07	2	-825.494	0.00133525	UP
ENSG00000106211	HSPB1	0.279478	0.271596	0.0620395	0.0761778	4.50483	3.5653	6.64246e-06	0.000363445	4.63153	-815.407	0.0539205	UP
ENSG00000120742	SERP1	0.825414	0.266981	0.0605833	0.0696519	13.6244	3.83307	2.86566e-42	0.000126554	2	-1002.61	0.0304209	UP
ENSG00000189266	PNRC2	0.289386	0.261645	0.0611929	0.0748882	4.72907	3.49381	2.25548e-06	0.00047618	4.43779	-824.145	0.0598344	UP
ENSG00000179262	RAD23A	0.339721	0.256701	0.0490849	0.0564323	6.9211	4.54883	4.48162e-12	5.39459e-06	2	-834.029	0.00487825	UP
ENSG00000135185	TMEM243	0.120119	0.255496	0.049532	0.0608777	2.42508	4.19686	0.0153052	2.70636e-05	4.68797	-629.143	0.0133074	UP
ENSG00000130312	MRPL34	0.239679	0.253387	0.0447739	0.051476	5.35309	4.92244	8.64626e-08	8.54736e-07	2	-760.395	0.00124857	UP
ENSG00000136003	ISCU	0.413382	0.246118	0.051035	0.0586743	8.09997	4.19465	5.49739e-16	2.73296e-05	2	-865.236	0.0133074	UP
ENSG00000141002	TCF25	0.533101	0.244121	0.0555761	0.0638952	9.59227	3.82065	8.61681e-22	0.000133102	2	-933.514	0.0315013	UP
ENSG00000102974	CTCF	0.108225	0.240211	0.039044	0.0448884	2.77186	5.35128	0.00557366	8.73327e-08	2	-650.71	0.000236921	UP
ENSG00000138495	COX17	0.330442	0.238573	0.0490769	0.0564231	6.73315	4.22829	1.66028e-11	2.35479e-05	2	-833.898	0.0124215	UP
ENSG00000182512	GLRX5	0.143952	0.236791	0.0565384	0.069903	2.54609	3.38742	0.0108938	0.000705534	5.05126	-695.121	0.0728157	UP
ENSG00000110711	AIP	0.350461	0.23438	0.0557932	0.0670688	6.28143	3.49462	3.35475e-10	0.000474738	3.52392	-832.595	0.0598344	UP
ENSG00000168522	FNTA	0.29206	0.234087	0.0485416	0.0570133	6.01671	4.10583	1.78001e-09	4.02866e-05	2.62774	-786.908	0.0157792	UP
ENSG00000006015	REX1BD	0.336479	0.233883	0.0493121	0.0566935	6.82345	4.12539	8.8877e-12	3.70101e-05	2	-837.728	0.0157792	UP
ENSG00000178951	ZBTB7A	0.222353	0.231501	0.0537224	0.0653252	4.13894	3.54383	3.48922e-05	0.00039436	4.08487	-753.691	0.0563468	UP
ENSG00000198563	DDX39B	0.301769	0.228462	0.0567141	0.0683285	5.32089	3.34358	1.03263e-07	0.00082706	3.62631	-837.284	0.0808785	UP
ENSG00000164691	TAGAP	0.421095	0.227469	0.0583117	0.0692773	7.22145	3.28345	5.14345e-13	0.00102543	3.03541	-905.56	0.0906177	UP
ENSG00000277734	TRAC	0.390611	0.226531	0.0531803	0.0611407	7.34504	3.70508	2.05702e-13	0.000211326	2	-898.218	0.0402098	UP
ENSG00000175334	BANF1	0.323982	0.225611	0.0478231	0.0549816	6.77459	4.10338	1.2476e-11	4.07152e-05	2	-813.168	0.0157792	UP
ENSG00000182087	TMEM259	0.116188	0.223487	0.0510488	0.063067	2.27602	3.54365	0.0228447	0.000394635	5.00307	-618.812	0.0563468	UP
ENSG00000215845	TSTD1	0.403705	0.223414	0.0514412	0.0591414	7.84789	3.77763	4.23107e-15	0.000158325	2	-871.587	0.0345586	UP
ENSG00000170004	CHD3	0.227438	0.222018	0.0453218	0.0521059	5.0183	4.26089	5.21308e-07	2.03615e-05	2	-770.138	0.0114964	UP
ENSG00000196199	MPHOSPH8	0.463893	0.221062	0.0567893	0.0674708	8.16866	3.27641	3.11835e-16	0.00105137	3.03657	-884.286	0.0906177	UP
ENSG00000169926	KLF13	0.186307	0.219713	0.0453044	0.0531923	4.11233	4.13055	3.91687e-05	3.61897e-05	2.61606	-732.394	0.0157792	UP
ENSG00000164713	BRI3	0.0669237	0.2192	0.0437105	0.0529931	1.53107	4.13639	0.125753	3.52808e-05	3.93091	-602.443	0.0157792	UP
ENSG00000126698	DNAJC8	0.497603	0.212821	0.0531995	0.0611629	9.35352	3.47957	8.47757e-21	0.000502211	2	-898.508	0.061529	UP
ENSG00000184922	FMNL1	0.263648	0.212358	0.0458699	0.0527361	5.74774	4.02681	9.0446e-09	5.65392e-05	2	-779.768	0.0178947	UP
ENSG00000087460	GNAS	0.504662	0.211543	0.0536248	0.0616518	9.41098	3.43125	4.91512e-21	0.000600809	2	-904.885	0.0682668	UP
ENSG00000177721	ANXA2R	0.194736	0.208794	0.0423816	0.0487256	4.59482	4.28509	4.33127e-06	1.82664e-05	2	-716.412	0.0108399	UP
ENSG00000243147	MRPL33	0.170566	0.207958	0.0436354	0.0512748	3.9089	4.05575	9.27189e-05	4.99734e-05	2.64326	-700.535	0.0166027	UP
ENSG00000105176	URI1	0.261234	0.207086	0.04621	0.0531271	5.65319	3.89793	1.57497e-08	9.70174e-05	2	-785.685	0.0256678	UP
ENSG00000172216	CEBPB	0.153438	0.206585	0.0514989	0.0628369	2.97943	3.28763	0.00288785	0.00101034	4.27024	-702.393	0.0906177	UP
ENSG00000169976	SF3B5	0.394153	0.206278	0.0493768	0.0567679	7.98255	3.63371	1.43344e-15	0.000279376	2	-838.778	0.0453449	UP
ENSG00000139343	SNRPF	0.417639	0.206232	0.0503721	0.0579122	8.29108	3.5611	1.12229e-16	0.000369298	2	-854.764	0.0543641	UP
ENSG00000125652	ALKBH7	0.293616	0.20486	0.0474204	0.0545187	6.19175	3.7576	5.95e-10	0.000171551	2	-806.396	0.0354103	UP
ENSG00000177576	C18orf32	0.222423	0.204747	0.0438845	0.0504535	5.06837	4.05814	4.01229e-07	4.94655e-05	2	-744.324	0.0166027	UP
ENSG00000100567	PSMA3	0.300046	0.204436	0.0505472	0.0599139	5.93597	3.41217	2.92116e-09	0.000644487	2.9481	-797.383	0.069936	UP
ENSG00000132819	RBM38	0.0715133	0.200968	0.0474267	0.0589976	1.50787	3.40637	0.131588	0.000658321	5.4381	-507.752	0.0703302	UP
ENSG00000164054	SHISA5	0.491387	0.199862	0.0532077	0.0611722	9.23526	3.2672	2.57669e-20	0.00108618	2	-898.631	0.0924961	UP
ENSG00000126457	PRMT1	0.202135	0.199482	0.0414899	0.0477004	4.87191	4.18197	1.10523e-06	2.88994e-05	2	-699.379	0.01372	UP
ENSG00000089351	GRAMD1A	0.0676694	0.19791	0.0448861	0.0557044	1.50758	3.55285	0.131662	0.000381077	5.28674	-482.422	0.0556665	UP
ENSG00000143252	SDHC	0.321231	0.197128	0.0465785	0.0535507	6.89656	3.68115	5.32782e-12	0.000232181	2	-792.047	0.0415623	UP
ENSG00000124733	MEA1	0.212724	0.194266	0.0451472	0.0531125	4.71179	3.65763	2.45546e-06	0.000254555	2.68189	-725.251	0.0427787	UP
ENSG00000051620	HEBP2	0.136832	0.192391	0.0389926	0.0448293	3.50918	4.29163	0.000449484	1.77367e-05	2	-649.654	0.0108399	UP
ENSG00000109046	WSB1	0.250579	0.191351	0.0457817	0.0532431	5.47334	3.59391	4.41627e-08	0.000325747	2.31916	-759.58	0.0502922	UP
ENSG00000168310	IRF2	0.339147	0.190399	0.0484529	0.0557057	6.99952	3.41794	2.56835e-12	0.000630962	2	-823.649	0.0693847	UP
ENSG00000111237	VPS29	0.338921	0.190264	0.0469775	0.0540095	7.21455	3.52279	5.41134e-13	0.000427028	2	-798.879	0.057835	UP
ENSG00000105393	BABAM1	0.180583	0.189789	0.0413102	0.0474938	4.37139	3.99608	1.23456e-05	6.43989e-05	2	-695.903	0.0200481	UP
ENSG00000125656	CLPP	0.213112	0.189765	0.0416725	0.0479104	5.11398	3.96083	3.15449e-07	7.46907e-05	2	-702.897	0.0225139	UP
ENSG00000178952	TUFM	0.436044	0.189332	0.0502423	0.0577629	8.67883	3.27775	3.99852e-18	0.00104638	2	-852.696	0.0906177	UP
ENSG00000114784	EIF1B	0.225076	0.188426	0.0442137	0.0514712	5.09064	3.6608	3.56855e-07	0.000251431	2.34891	-729.847	0.0427787	UP
ENSG00000160813	PPP1R35	0.0550392	0.186122	0.040285	0.0487445	1.36625	3.81832	0.171862	0.000134366	3.83286	-545.712	0.0315013	UP
ENSG00000239697	TNFSF12	0.123516	0.18595	0.0376735	0.0433128	3.27858	4.2932	0.0010433	1.76119e-05	2	-622.089	0.0108399	UP
ENSG00000174917	MICOS13	0.358852	0.185724	0.0479473	0.0551244	7.48431	3.36919	7.19219e-14	0.000753901	2	-815.246	0.0769708	UP
ENSG00000125870	SNRPB2	0.37767	0.185618	0.0488756	0.0561917	7.72716	3.30331	1.09968e-14	0.000955523	2	-830.607	0.0880844	UP
ENSG00000175701	MTLN	0.221318	0.185465	0.0428861	0.0493057	5.16059	3.76153	2.46174e-07	0.000168875	2	-725.891	0.0354103	UP
ENSG00000118900	UBN1	0.102064	0.18499	0.0359385	0.0413181	2.83996	4.47722	0.00451197	7.5622e-06	2	-584.324	0.00574425	UP
ENSG00000122033	MTIF3	0.166087	0.18447	0.0418387	0.0485383	3.96969	3.80051	7.1965e-05	0.000144397	2.24769	-691.755	0.0318849	UP
ENSG00000031698	SARS1	0.234871	0.183391	0.0426572	0.0490425	5.50601	3.73942	3.67049e-08	0.000184443	2	-721.605	0.037662	UP
ENSG00000205250	E2F4	0.0892869	0.18255	0.038962	0.0468415	2.29164	3.89718	0.0219264	9.73187e-05	3.52912	-544.561	0.0256678	UP
ENSG00000090273	NUDC	0.230376	0.181764	0.0428292	0.0492402	5.37896	3.69138	7.49181e-08	0.000223041	2	-724.827	0.0408609	UP
ENSG00000010256	UQCRC1	0.238645	0.179232	0.0424753	0.0488334	5.61845	3.67027	1.92682e-08	0.000242295	2	-718.182	0.0418289	UP
ENSG00000185115	NSMCE3	0.108021	0.178145	0.0368218	0.0423336	2.93362	4.20812	0.00335036	2.5751e-05	2	-603.773	0.0132165	UP
ENSG00000164081	TEX264	0.278196	0.177541	0.0459935	0.0528781	6.0486	3.35755	1.46114e-09	0.000786378	2	-781.922	0.0785964	UP
ENSG00000128699	ORMDL1	0.323947	0.176326	0.0462324	0.0531528	7.00692	3.31733	2.43621e-12	0.000908815	2	-786.072	0.0860234	UP
ENSG00000257727	CNPY2	0.259185	0.175882	0.0438499	0.0504137	5.91073	3.48878	3.40597e-09	0.000485229	2	-743.694	0.0598344	UP
ENSG00000158435	CNOT11	0.0458075	0.175234	0.0303595	0.0349039	1.50884	5.02045	0.131341	5.15503e-07	2	-449.195	0.00097894	UP
ENSG00000205981	DNAJC19	0.145017	0.174224	0.0427675	0.0512874	3.39082	3.39702	0.000696826	0.00068124	3.41759	-628.176	0.0715311	UP
ENSG00000127774	EMC6	0.161072	0.174024	0.039423	0.0453241	4.08573	3.83956	4.3938e-05	0.000123257	2	-658.447	0.0303982	UP
ENSG00000090470	PDCD7	0.114956	0.172622	0.0408284	0.0489346	2.8156	3.5276	0.00486862	0.000419347	3.39327	-592.934	0.057835	UP
ENSG00000232388	SMIM26	0.270328	0.172205	0.0452606	0.0524542	5.97272	3.28295	2.33335e-09	0.00102726	2.2184	-756.469	0.0906177	UP
ENSG00000157538	VPS26C	0.0489317	0.171025	0.0314261	0.0361302	1.55704	4.73359	0.119461	2.20588e-06	2	-476.852	0.0023272	UP
ENSG00000117748	RPA2	0.222021	0.170494	0.0422824	0.0486116	5.2509	3.50727	1.51358e-07	0.000452738	2	-714.536	0.058408	UP
ENSG00000179933	C14orf119	0.220531	0.170367	0.0413006	0.0474828	5.33965	3.58797	9.3126e-08	0.000333264	2	-695.717	0.0506294	UP
ENSG00000138964	PARVG	0.210318	0.169784	0.0417194	0.0479642	5.04126	3.5398	4.62465e-07	0.000400432	2	-703.797	0.0567477	UP
ENSG00000105755	ETHE1	0.12084	0.167909	0.0368603	0.0423778	3.27831	3.96219	0.0010443	7.42669e-05	2	-604.609	0.0225139	UP
ENSG00000151247	EIF4E	0.139736	0.167242	0.0370626	0.0426105	3.77026	3.92491	0.00016308	8.67624e-05	2	-608.994	0.0243837	UP
ENSG00000101577	LPIN2	0.210262	0.166429	0.0424709	0.0488283	4.95074	3.40846	7.39322e-07	0.000653313	2	-718.098	0.0703302	UP
ENSG00000183688	RFLNB	0.0225287	0.163654	0.039728	0.0491508	0.567074	3.32963	0.570664	0.000869601	5.09177	-407.8	0.083826	UP
ENSG00000143155	TIPRL	0.141509	0.163544	0.0368855	0.0424068	3.83644	3.85655	0.000124832	0.000115001	2	-605.157	0.0291182	UP
ENSG00000143575	HAX1	0.263379	0.162079	0.0426316	0.049013	6.17801	3.30686	6.49131e-10	0.00094347	2	-721.124	0.0873975	UP
ENSG00000007520	TSR3	0.0956868	0.159578	0.0341015	0.0392061	2.80594	4.07024	0.005017	4.69652e-05	2	-542.297	0.0166027	UP
ENSG00000095059	DHPS	0.160445	0.155577	0.0403853	0.0469778	3.97285	3.31171	7.1017e-05	0.000927277	2.32581	-658.714	0.0869652	UP
ENSG00000107874	CUEDC2	0.140656	0.1546	0.0363774	0.0418227	3.86657	3.69656	0.000110377	0.000218538	2	-594.047	0.0406866	UP
ENSG00000071626	DAZAP1	0.160797	0.153371	0.0379244	0.0436013	4.23994	3.51757	2.2358e-05	0.000435513	2	-627.406	0.057835	UP
ENSG00000144021	CIAO1	0.141236	0.151721	0.0380431	0.0439961	3.71254	3.44852	0.000205194	0.000563665	2.15877	-620.832	0.0650973	UP
ENSG00000104518	GSDMD	0.193661	0.148817	0.039797	0.0457541	4.86624	3.25255	1.13743e-06	0.00114375	2	-666.01	0.0952621	UP
ENSG00000072506	HSD17B10	0.189431	0.148402	0.0396444	0.0455787	4.77825	3.25595	1.76823e-06	0.00113016	2	-662.934	0.0949631	UP
ENSG00000100938	GMPR2	0.0794398	0.147231	0.0326121	0.0374937	2.4359	3.92681	0.0148548	8.60801e-05	2	-506.526	0.0243837	UP
ENSG00000168286	THAP11	0.116596	0.146945	0.0346326	0.0398166	3.36667	3.69054	0.000760827	0.000223778	2	-554.674	0.0408609	UP
ENSG00000112062	MAPK14	0.0887311	0.146831	0.0327331	0.0376329	2.71074	3.90168	0.00671324	9.5529e-05	2	-509.492	0.0256678	UP
ENSG00000140395	SKIC8	0.0931592	0.146072	0.0338046	0.0388647	2.75582	3.75849	0.00585457	0.000170943	2	-535.291	0.0354103	UP
ENSG00000090581	GNPTG	0.112177	0.144855	0.0350914	0.0403442	3.19671	3.59048	0.00139005	0.000330069	2	-565.218	0.0505485	UP
ENSG00000170291	ELP5	0.0856306	0.143624	0.0324563	0.0373146	2.63834	3.84901	0.00833138	0.000118596	2	-502.689	0.0296333	UP
ENSG00000140259	MFAP1	0.0605311	0.142456	0.0327117	0.0387469	1.85044	3.67659	0.0642499	0.000236373	2.92284	-450.601	0.0415623	UP
ENSG00000104915	STX10	0.141753	0.136515	0.036639	0.0421235	3.86892	3.24083	0.000109319	0.00119182	2	-599.787	0.096204	UP
ENSG00000172663	TMEM134	0.0933104	0.136476	0.0338832	0.0389551	2.75388	3.50343	0.00588927	0.000459307	2	-537.152	0.0585386	UP
ENSG00000160271	RALGDS	0.0453794	0.136112	0.0292154	0.0335886	1.55327	4.05234	0.120359	5.07086e-05	2	-418.425	0.0166027	UP
ENSG00000063854	HAGH	0.092092	0.134246	0.0327395	0.0376402	2.81287	3.56657	0.00491013	0.00036169	2	-509.649	0.0539205	UP
ENSG00000105516	DBP	0.0235488	0.134219	0.0264344	0.0303913	0.890839	4.41637	0.373016	1.00372e-05	2	-338.301	0.00733103	UP
ENSG00000073350	LLGL2	0.0531888	0.133441	0.0342636	0.041077	1.55234	3.24857	0.120581	0.00115988	3.40435	-451.65	0.0956115	UP
ENSG00000133997	MED6	0.0636826	0.132975	0.0303594	0.0349039	2.09762	3.80976	0.0359385	0.000139102	2	-449.193	0.0318258	UP
ENSG00000168876	ANKRD49	0.140338	0.132587	0.0357021	0.0410463	3.93081	3.23018	8.46587e-05	0.00123713	2	-579.037	0.0982974	UP
ENSG00000125898	FAM110A	0.0597652	0.132044	0.029085	0.0334387	2.05485	3.94884	0.0398939	7.85314e-05	2	-414.843	0.0233018	UP
ENSG00000114388	NPRL2	0.129113	0.131321	0.0352952	0.0405785	3.65808	3.23622	0.000254107	0.00121122	2	-569.856	0.0970508	UP
ENSG00000236140		0.0215721	0.130334	0.0303395	0.0361546	0.711024	3.60489	0.477069	0.000312282	3.15427	-373.462	0.0494127	UP
ENSG00000181610	MRPS23	0.10691	0.130268	0.0334411	0.0384469	3.19695	3.38825	0.00138891	0.000703408	2	-526.634	0.0728157	UP
ENSG00000051596	THOC3	0.117593	0.129505	0.0346964	0.03989	3.38919	3.24656	0.000700994	0.00116808	2	-556.149	0.0956115	UP
ENSG00000124209	RAB22A	0.0957073	0.128738	0.0325314	0.0374009	2.942	3.44211	0.00326097	0.000577195	2	-504.54	0.0660297	UP
ENSG00000124535	WRNIP1	0.048101	0.127239	0.0285514	0.0329553	1.68471	3.86097	0.092044	0.000112938	2.10553	-394.022	0.0289823	UP
ENSG00000100325	ASCC2	0.0841712	0.125792	0.0309487	0.0355813	2.7197	3.53533	0.0065341	0.000407265	2	-464.591	0.0568674	UP
ENSG00000101457	DNTTIP1	0.0342987	0.124726	0.0266316	0.030618	1.2879	4.07362	0.197782	4.62886e-05	2	-344.255	0.0166027	UP
ENSG00000078061	ARAF	0.0512803	0.124186	0.0278382	0.0320052	1.84208	3.88018	0.0654631	0.000104379	2	-379.748	0.0271528	UP
ENSG00000168159	RNF187	0.1022	0.123902	0.0331276	0.0380863	3.08504	3.25318	0.00203525	0.0011412	2	-519.087	0.0952621	UP
ENSG00000135211	TMEM60	0.0428256	0.123685	0.0285551	0.0328294	1.49976	3.76751	0.133678	0.000164881	2	-400.113	0.0354103	UP
ENSG00000148950	IMMP1L	0.0262411	0.119356	0.0251967	0.0289684	1.04145	4.12022	0.297668	3.78511e-05	2	-299.892	0.0157792	UP
ENSG00000171202	TMEM126A	0.104535	0.118434	0.031795	0.0365543	3.28778	3.23993	0.00100982	0.00119558	2	-486.201	0.096204	UP
ENSG00000103274	NUBP1	0.0468007	0.117248	0.0283333	0.0327823	1.65179	3.57655	0.0985765	0.000348157	2.17189	-384.023	0.0524722	UP
ENSG00000261971	MMP25-AS1	0.0508272	0.116913	0.0282496	0.0324783	1.79922	3.59973	0.0719843	0.000318552	2	-391.499	0.0495844	UP
ENSG00000040633	PHF23	0.0655401	0.116444	0.0296797	0.0341224	2.20825	3.41254	0.0272271	0.000643612	2	-431.055	0.069936	UP
ENSG00000147955	SIGMAR1	0.01661	0.116365	0.0254797	0.0296114	0.651891	3.92973	0.514472	8.50415e-05	2.29836	-291.456	0.0243837	UP
ENSG00000119242	CCDC92	0.0492116	0.116204	0.0280547	0.0322541	1.75413	3.60277	0.079408	0.000314847	2	-385.952	0.0494127	UP
ENSG00000185608	MRPL40	0.0944248	0.116077	0.0306443	0.0352314	3.08131	3.2947	0.0020609	0.000985251	2	-456.675	0.0899515	UP
ENSG00000166477	LEO1	0.0697081	0.115066	0.0297555	0.0342634	2.34269	3.35827	0.0191451	0.000784325	2.04143	-430.769	0.0785964	UP
ENSG00000012061	ERCC1	0.0721361	0.113344	0.0299425	0.0344245	2.40916	3.29254	0.0159894	0.000992864	2	-438.116	0.0902128	UP
ENSG00000147121	KRBOX4	0.0119371	0.107914	0.0247026	0.0295867	0.483231	3.64738	0.628932	0.000264931	3.36359	-192.793	0.0438093	UP
ENSG00000125245	GPR18	0.0193051	0.107842	0.027252	0.0324564	0.708393	3.32269	0.478701	0.000891539	3.131	-289.231	0.085077	UP
ENSG00000169660	HEXD	0.0619603	0.104888	0.0281006	0.0323069	2.20494	3.24662	0.027458	0.00116784	2	-387.263	0.0956115	UP
ENSG00000137055	PLAA	0.0549777	0.104452	0.0278619	0.0320324	1.97322	3.26081	0.0484701	0.00111095	2	-380.428	0.0937643	UP
ENSG00000134759	ELP2	0.0559026	0.101346	0.0263255	0.0302661	2.12352	3.3485	0.0337105	0.0008125	2	-334.995	0.079945	UP
ENSG00000141428	C18orf21	0.0381582	0.0996177	0.025008	0.0287514	1.52584	3.46479	0.12705	0.000530645	2	-293.871	0.0637782	UP
ENSG00000167969	ECI1	0.0289607	0.0974303	0.0238809	0.0274555	1.21272	3.54866	0.225239	0.000387201	2	-256.929	0.0561293	UP
ENSG00000174775	HRAS	0.0387954	0.096312	0.0250634	0.028815	1.54789	3.34242	0.121648	0.000830506	2	-295.641	0.0808785	UP
ENSG00000182108	DEXI	0.0471084	0.0945071	0.0254693	0.0292817	1.84961	3.22751	0.0643692	0.00124873	2	-308.511	0.0988061	UP
ENSG00000170846	MRFAP1L2	0.0374204	0.0934645	0.0245817	0.0282613	1.52229	3.30715	0.127937	0.000942489	2	-280.099	0.0873975	UP
ENSG00000124587	PEX6	0.0330081	0.0920321	0.0242645	0.0278966	1.36035	3.29905	0.17372	0.000970134	2	-269.694	0.0889992	UP
ENSG00000136783	NIPSNAP3A	0.0226747	0.0908134	0.022635	0.0260232	1.00175	3.48971	0.316462	0.000483537	2	-214.011	0.0598344	UP
ENSG00000179041	RRS1	0.0197094	0.0907029	0.0218487	0.0251192	0.902085	3.61091	0.367012	0.00030513	2	-185.691	0.0486925	UP
ENSG00000070476	ZXDC	0.0202868	0.0904097	0.0226554	0.0260467	0.895452	3.47107	0.370546	0.000518395	2	-214.734	0.0631046	UP
ENSG00000008130	NADK	0.0340008	0.0892439	0.0239428	0.0275268	1.42008	3.24208	0.155584	0.00118662	2	-259.005	0.096204	UP
ENSG00000100342	APOL1	0.02042	0.0874575	0.0231897	0.026661	0.880562	3.28036	0.378555	0.00103676	2	-233.406	0.0906177	UP
ENSG00000148803	FUOM	0.00496841	0.086903	0.0216833	0.025843	0.229135	3.36272	0.818764	0.000771777	3.16004	-103.968	0.0783746	UP
ENSG00000110756	HPS5	0.0230159	0.0841393	0.0225284	0.0259007	1.02164	3.24854	0.306953	0.00115999	2	-210.231	0.0956115	UP
ENSG00000172977	KAT5	0.0256396	0.0831916	0.0220474	0.0253476	1.16293	3.28202	0.244858	0.00103065	2	-192.943	0.0906177	UP
ENSG00000185000	DGAT1	0.00923258	0.0831656	0.0198945	0.0228724	0.464078	3.63607	0.642592	0.000276833	2	-110.637	0.0453195	UP
ENSG00000148450	MSRB2	0.0114696	0.0829533	0.0213376	0.0245316	0.537529	3.38149	0.590902	0.000720937	2	-166.731	0.0740032	UP
ENSG00000184887	BTBD6	0.0196857	0.0794381	0.021359	0.0245561	0.921662	3.23496	0.356705	0.00121661	2	-167.533	0.0970731	UP
ENSG00000186409	CCDC30	0.0200495	0.0791794	0.0210138	0.0241594	0.954107	3.27738	0.340029	0.00104775	2	-154.484	0.0906177	UP
ENSG00000120942	UBIAD1	0.0158414	0.0773749	0.0205465	0.023622	0.771005	3.27555	0.440704	0.00105458	2	-136.467	0.0906177	UP
ENSG00000228784	LINC00954	0.0072368	0.074125	0.0189808	0.021822	0.381269	3.3968	0.703004	0.000681787	2	-72.9807	0.0715311	UP
ENSG00000104983	CCDC61	3.13822e-17	0.0633084	0.0168187	0.0193363	1.86591e-15	3.27407	1	0.00106012	2	23.888	0.0906832	UP
ENSG00000161835	TAMALIN	0.0205075	-0.0205075	0.0051568	0.00592871	3.97678	-3.45901	6.98555e-05	0.000542172	2	970.812	0.0643491	DOWN
ENSG00000232629	HLA-DQB2	0.0228402	-0.0228402	0.00569435	0.00654673	4.01102	-3.48879	6.04559e-05	0.000485205	2	891.386	0.0598344	DOWN
ENSG00000124507	PACSIN1	0.0249482	-0.0249482	0.00626672	0.00720477	3.98107	-3.46274	6.86066e-05	0.00053471	2	814.669	0.0638626	DOWN
ENSG00000167644	C19orf33	0.0282035	-0.0282035	0.00707879	0.0081384	3.98422	-3.46548	6.77007e-05	0.000529278	2	717.067	0.0637782	DOWN
ENSG00000211692	TRGJP1	0.0287804	-0.0287804	0.00732512	0.00842161	3.929	-3.41745	8.52981e-05	0.000632099	2	689.666	0.0693847	DOWN
ENSG00000279738		0.0329028	-0.0329028	0.00813109	0.00934822	4.04655	-3.51969	5.19788e-05	0.000432049	2	606.054	0.057835	DOWN
ENSG00000211947	IGHV3-21	0.0387212	-0.0387212	0.009524	0.0109496	4.06564	-3.5363	4.79007e-05	0.000405774	2	479.4	0.0568674	DOWN
ENSG00000151208	DLG5	0.0393533	-0.0393533	0.00991833	0.011403	3.96774	-3.45114	7.25589e-05	0.000558221	2	446.904	0.0650973	DOWN
ENSG00000093217	XYLB	0.0481403	-0.0417828	0.00981023	0.0112787	4.90715	-3.70458	9.24092e-07	0.000211742	2	455.682	0.0402098	DOWN
ENSG00000198574	SH2D1B	0.0500607	-0.0429474	0.0109242	0.0125594	4.58255	-3.41954	4.5933e-06	0.000627277	2	369.531	0.0693847	DOWN
ENSG00000104499	GML	0.0550811	-0.0443592	0.0118907	0.0136706	4.63228	-3.24486	3.61665e-06	0.00117509	2	301.623	0.0957721	DOWN
ENSG00000168995	SIGLEC7	0.0540673	-0.0475658	0.0126699	0.0145665	4.26737	-3.26543	1.9779e-05	0.00109297	2	250.781	0.0926587	DOWN
ENSG00000229931	ATXN1-AS1	0.0606556	-0.0542864	0.012679	0.0145769	4.78392	-3.72413	1.71908e-06	0.000195992	2	250.205	0.0391779	DOWN
ENSG00000172728	FUT10	0.0693456	-0.0547968	0.0135777	0.0156101	5.10731	-3.51034	3.26769e-07	0.000447538	2	195.355	0.058408	DOWN
ENSG00000109321	AREG	0.0627361	-0.0548221	0.0136015	0.0156375	4.61244	-3.50582	3.97961e-06	0.000455207	2	193.953	0.058408	DOWN
ENSG00000103319	EEF2K	0.075742	-0.0585229	0.0144374	0.0165985	5.24624	-3.5258	1.55234e-07	0.000422213	2	146.179	0.057835	DOWN
ENSG00000143476	DTL	0.0664712	-0.0604532	0.0119762	0.0137689	5.55026	-4.39055	2.85241e-08	1.13062e-05	2	295.884	0.00795201	DOWN
ENSG00000132436	FIGNL1	0.0778642	-0.0646444	0.0143881	0.0165419	5.41169	-3.90792	6.24332e-08	9.30933e-05	2	148.916	0.0256209	DOWN
ENSG00000121989	ACVR2A	0.0888037	-0.0667338	0.0154243	0.0177331	5.7574	-3.76324	8.5418e-09	0.000167727	2	93.2165	0.0354103	DOWN
ENSG00000148180	GSN	0.0845343	-0.0675074	0.0166925	0.0191911	5.06422	-3.51763	4.10086e-07	0.000435418	2	29.9242	0.057835	DOWN
ENSG00000267265	GP6-AS1	0.0932701	-0.071996	0.0164278	0.0188868	5.67759	-3.81198	1.36604e-08	0.00013786	2	42.7293	0.0318258	DOWN
ENSG00000161911	TREML1	0.101359	-0.0746474	0.0178032	0.0204681	5.6933	-3.64702	1.24605e-08	0.000265301	2	-21.6741	0.0438093	DOWN
ENSG00000228334		0.0849924	-0.0753621	0.0142529	0.0167709	5.96316	-4.49361	2.47405e-09	7.00263e-06	2.68875	198.735	0.00554083	DOWN
ENSG00000163453	IGFBP7	0.086287	-0.0796793	0.0145956	0.0167804	5.91185	-4.74836	3.38292e-09	2.05071e-06	2	137.449	0.00229077	DOWN
ENSG00000151835	SACS	0.149907	-0.0885636	0.0234733	0.026987	6.38627	-3.28172	1.69985e-10	0.00103178	2	-243.142	0.0906177	DOWN
ENSG00000134107	BHLHE40	0.159417	-0.0947086	0.0242405	0.027869	6.57646	-3.39834	4.81782e-11	0.000677956	2	-268.903	0.0715311	DOWN
ENSG00000141664	ZCCHC2	0.149956	-0.0969333	0.0237967	0.0276351	6.30157	-3.50762	2.94645e-10	0.000452142	2.2769	-238.015	0.058408	DOWN
ENSG00000187240	DYNC2H1	0.13255	-0.099608	0.02062	0.0246087	6.42819	-4.04767	1.2913e-10	5.17301e-05	3.21404	-59.6279	0.0166501	DOWN
ENSG00000116830	TTF2	0.147609	-0.102647	0.0218101	0.0250748	6.76792	-4.09364	1.30644e-11	4.24645e-05	2	-184.276	0.016128	DOWN
ENSG00000102804	TSC22D1	0.178188	-0.110774	0.0262247	0.0301502	6.79466	-3.67409	1.08567e-11	0.000238696	2	-331.921	0.0415857	DOWN
ENSG00000183813	CCR4	0.118692	-0.112592	0.0166467	0.0191385	7.13004	-5.88299	1.00341e-12	4.02927e-09	2	32.1224	1.9129e-05	DOWN
ENSG00000140526	ABHD2	0.217743	-0.113942	0.0289173	0.0332459	7.52985	-3.42724	5.07998e-14	0.000609754	2	-410.211	0.0684945	DOWN
ENSG00000153234	NR4A2	0.138384	-0.115815	0.0196975	0.022646	7.02545	-5.11413	2.13381e-12	3.15195e-07	2	-102.669	0.000665061	DOWN
ENSG00000188647	PTAR1	0.219481	-0.11708	0.030399	0.0349494	7.21998	-3.34998	5.19944e-13	0.000808163	2	-450.237	0.0799324	DOWN
ENSG00000101856	PGRMC1	0.262499	-0.12899	0.031982	0.0367693	8.20769	-3.50808	2.25482e-16	0.000451357	2	-490.898	0.058408	DOWN
ENSG00000068878	PSME4	0.261794	-0.145131	0.0310151	0.0356577	8.44084	-4.07011	3.15056e-17	4.69904e-05	2	-466.309	0.0166027	DOWN
ENSG00000163346	PBXIP1	0.374062	-0.172169	0.0394026	0.0453007	9.49332	-3.80059	2.23799e-21	0.000144355	2	-658.034	0.0318849	DOWN
ENSG00000101695	RNF125	0.557327	-0.20166	0.0477009	0.0548411	11.6838	-3.67716	1.54281e-31	0.000235842	2	-811.119	0.0415623	DOWN
ENSG00000145675	PIK3R1	0.718834	-0.232645	0.0544147	0.0625599	13.2103	-3.71875	7.65305e-40	0.000200208	2	-916.599	0.0396037	DOWN
ENSG00000026508	CD44	0.991129	-0.290942	0.0653175	0.0783814	15.174	-3.71188	5.25623e-52	0.000205726	3.44636	-965.093	0.0398646	DOWN
ENSG00000118503	TNFAIP3	0.486487	-0.292944	0.0520657	0.0638195	9.34372	-4.59019	9.30076e-21	4.42843e-06	4.52922	-685.553	0.0042048	DOWN
ENSG00000183508	TENT5C	0.431599	-0.33293	0.0358719	0.0412415	12.0317	-8.0727	2.4219e-33	6.87625e-16	2	-582.837	1.3058e-11	DOWN

## Sheet: CD4TCCIvsCD4TRAP0p01
gene	hgnc_symbol	beta0	beta1	se_beta0	se_beta1	zstat_beta0	zstat_beta1	pval_beta0	pval_beta1	effective_df	LL	adj.pval	diffexpressed
ENSG00000090238	YPEL3	0.270131	0.531967	0.0886385	0.115236	3.04756	4.61634	0.00230708	3.90575e-06	8.05424	-2904.32	0.000934791	UP
ENSG00000184897	H1-10	0.406132	0.515691	0.0905243	0.117015	4.48645	4.40706	7.24212e-06	1.04782e-05	7.81051	-3321.46	0.00189081	UP
ENSG00000142546	NOSIP	1.0104	0.488418	0.035525	0.0467703	28.442	10.4429	6.11568e-178	1.57912e-25	3.99586	-3684.99	1.79522e-21	UP
ENSG00000146278	PNRC1	1.33049	0.449029	0.0889019	0.114606	14.9658	3.91802	1.22784e-50	8.92802e-05	7.6772	-3441.78	0.00808751	UP
ENSG00000130811	EIF3G	0.811205	0.365699	0.0616383	0.0786182	13.1607	4.65158	1.4764e-39	3.29397e-06	6.7991	-3306.04	0.000843254	UP
ENSG00000237943	PRKCQ-AS1	0.5937	0.343695	0.0415169	0.0533151	14.3002	6.44648	2.18113e-46	1.1448e-10	5.29184	-3322.56	2.89215e-07	UP
ENSG00000136717	BIN1	0.400477	0.331065	0.0617184	0.0790196	6.48878	4.18966	8.65327e-11	2.79376e-05	7.23805	-2903.29	0.00369312	UP
ENSG00000160310	PRMT2	0.620427	0.317276	0.0596469	0.0760301	10.4017	4.17303	2.43655e-25	3.00578e-05	6.64979	-3340.76	0.00378358	UP
ENSG00000139193	CD27	0.487973	0.305723	0.0203608	0.0285459	23.9663	10.7099	6.24564e-127	9.14836e-27	2	-3188.27	2.08006e-22	UP
ENSG00000162511	LAPTM5	1.26149	0.230439	0.0222683	0.0312202	56.6497	7.38108	0	1.57007e-13	2	-3439.11	8.92469e-10	UP
ENSG00000125652	ALKBH7	0.459819	0.222628	0.0450781	0.0574939	10.2005	3.87219	1.97267e-24	0.00010786	6.03563	-3035.53	0.00911682	UP
ENSG00000269858	EGLN2	0.228745	0.1815	0.0265773	0.0343611	8.60677	5.28214	7.51483e-18	1.27685e-07	4.85283	-2356.11	7.84641e-05	UP
ENSG00000099385	BCL7C	0.102134	0.175843	0.0314011	0.0400117	3.25255	4.39478	0.00114375	1.10884e-05	6.451	-1705.4	0.00196967	UP
ENSG00000177971	IMP3	0.37398	0.173854	0.0178448	0.0249731	20.9574	6.96164	1.60792e-97	3.36339e-12	2.04853	-2794.97	1.52947e-08	UP
ENSG00000182087	TMEM259	0.100759	0.167618	0.0258565	0.0330411	3.89686	5.073	9.74473e-05	3.91584e-07	5.74825	-1685.23	0.000164879	UP
ENSG00000091409	ITGA6	0.277582	0.165974	0.0257972	0.0337501	10.7602	4.91774	5.30698e-27	8.75493e-07	4.26207	-2632.97	0.000306247	UP
ENSG00000130726	TRIM28	0.0916981	0.156989	0.0273419	0.0348569	3.35376	4.5038	0.000797201	6.67488e-06	6.14118	-1556.73	0.0013797	UP
ENSG00000135185	TMEM243	0.305133	0.153558	0.0300779	0.0388082	10.1448	3.95686	3.49551e-24	7.59429e-05	4.97256	-2626.92	0.00722475	UP
ENSG00000169714	CNBP	1.13244	0.153204	0.0251943	0.0343763	44.9484	4.45667	0	8.32421e-06	2.76728	-3396.77	0.00157723	UP
ENSG00000211450	SELENOH	0.659138	0.15192	0.0204367	0.0286524	32.2526	5.30218	3.23077e-228	1.14431e-07	2	-3198.7	7.22726e-05	UP
ENSG00000169020	ATP5ME	0.82479	0.146219	0.0211914	0.0297105	38.9209	4.92146	0	8.58996e-07	2	-3300.27	0.000305172	UP
ENSG00000143575	HAX1	0.320194	0.141538	0.0163804	0.0229654	19.5474	6.16309	4.34268e-85	7.13381e-10	2	-2578.98	1.47456e-06	UP
ENSG00000104897	SF3A2	0.244979	0.138239	0.0222803	0.0292889	10.9953	4.71984	4.02542e-28	2.36028e-06	4.05754	-2342.47	0.000670821	UP
ENSG00000157191	NECAP2	0.265179	0.127238	0.0253919	0.0330379	10.4434	3.85128	1.57037e-25	0.0001175	4.51749	-2435.45	0.00969172	UP
ENSG00000106211	HSPB1	0.565558	0.126174	0.0201904	0.028307	28.0112	4.45734	1.18585e-172	8.29822e-06	2	-3164.73	0.00157723	UP
ENSG00000158517	NCF1	0.205499	0.124862	0.0149542	0.0209658	13.7419	5.95553	5.69347e-43	2.59231e-09	2	-2323.83	3.27452e-06	UP
ENSG00000204568	MRPS18B	0.216858	0.123538	0.0163098	0.0223516	13.2962	5.52704	2.43608e-40	3.25682e-08	2.63673	-2246.49	2.46834e-05	UP
ENSG00000179632	MAF1	0.204998	0.123523	0.0148326	0.0206716	13.8208	5.97551	1.9105e-43	2.29375e-09	2.16092	-2221.52	3.25956e-06	UP
ENSG00000104823	ECH1	0.392515	0.118882	0.0229207	0.030717	17.1249	3.87023	9.68207e-66	0.000108732	3.34082	-2825.67	0.0091227	UP
ENSG00000104998	IL27RA	0.250198	0.118785	0.0170075	0.0233501	14.7111	5.08711	5.47326e-49	3.63553e-07	2.58335	-2391.3	0.000155964	UP
ENSG00000165175	MID1IP1	0.0699138	0.117048	0.020453	0.026245	3.41826	4.4598	0.000630226	8.2035e-06	5.35178	-1299.76	0.00157723	UP
ENSG00000100060	MFNG	0.235388	0.11421	0.0198767	0.0264052	11.8424	4.32529	2.35623e-32	1.52333e-05	3.64965	-2255.59	0.00240528	UP
ENSG00000235750	KIAA0040	0.145651	0.113462	0.0184763	0.0243757	7.88314	4.65473	3.19264e-15	3.24399e-06	3.9125	-1901.85	0.000843254	UP
ENSG00000169926	KLF13	0.115093	0.112591	0.0223063	0.0287126	5.15966	3.92132	2.47393e-07	8.80639e-05	5.12472	-1691.89	0.0080116	UP
ENSG00000167664	TMIGD2	0.0456025	0.112564	0.0102697	0.0141692	4.44049	7.94433	8.97562e-06	1.95249e-15	2.44153	-1050.8	1.47979e-11	UP
ENSG00000147526	TACC1	0.136715	0.112463	0.0191389	0.025004	7.14333	4.49779	9.1096e-13	6.86631e-06	4.32502	-1759.35	0.00140648	UP
ENSG00000229833	PET100	0.46168	0.112096	0.0182037	0.0255216	25.3619	4.39218	6.64537e-142	1.12221e-05	2	-2874.6	0.00197797	UP
ENSG00000171421	MRPL36	0.143292	0.111901	0.0168278	0.0223433	8.51524	5.00827	1.66252e-17	5.49207e-07	3.66852	-1778.58	0.000211649	UP
ENSG00000244038	DDOST	0.290103	0.110078	0.0214206	0.0284587	13.5432	3.86799	8.69192e-42	0.000109738	3.64625	-2467.02	0.00913957	UP
ENSG00000010610	CD4	0.320563	0.109225	0.016762	0.0234951	19.1244	4.64885	1.58116e-81	3.33786e-06	2.006	-2640.55	0.000843254	UP
ENSG00000233355	CHRM3-AS2	0.0533744	0.109176	0.0219122	0.0279678	2.43583	3.90361	0.0148578	9.47667e-05	5.90793	-1107.97	0.00841684	UP
ENSG00000169220	RGS14	0.172706	0.108818	0.0207419	0.0270634	8.32644	4.02087	8.3309e-17	5.79843e-05	4.38414	-1949.31	0.00598105	UP
ENSG00000095059	DHPS	0.218854	0.107964	0.0169729	0.0232179	12.8944	4.65003	4.84279e-38	3.31883e-06	2.69067	-2330.2	0.000843254	UP
ENSG00000103502	CDIPT	0.1242	0.10723	0.0124613	0.0172701	9.96679	6.20899	2.12993e-23	5.33266e-10	2.31526	-1656.44	1.21249e-06	UP
ENSG00000243147	MRPL33	0.257541	0.105666	0.0200729	0.0267667	12.8303	3.94766	1.10964e-37	7.89195e-05	3.51371	-2358.91	0.00741485	UP
ENSG00000245904	BTG1-DT	0.0784373	0.105509	0.0186964	0.0241995	4.1953	4.35994	2.72505e-05	1.30096e-05	4.78893	-1410.96	0.00218475	UP
ENSG00000140471	LINS1	0.170882	0.105447	0.0195168	0.0256765	8.75564	4.10676	2.02947e-18	4.0124e-05	4.02484	-1990.52	0.00465166	UP
ENSG00000179933	C14orf119	0.213679	0.105372	0.0158954	0.02174	13.4428	4.84692	3.39572e-41	1.25394e-06	2.69614	-2143.66	0.00040156	UP
ENSG00000125901	MRPS26	0.160091	0.10525	0.0150379	0.0204801	10.6458	5.13912	1.82445e-26	2.76034e-07	2.82401	-1921.68	0.000128085	UP
ENSG00000137409	MTCH1	0.197129	0.104707	0.018928	0.0251688	10.4147	4.16017	2.12505e-25	3.18009e-05	3.6148	-2138.11	0.00395113	UP
ENSG00000099992	TBC1D10A	0.103751	0.104566	0.0110577	0.015503	9.38269	6.74491	6.43122e-21	1.53124e-11	2	-1478.32	5.80264e-08	UP
ENSG00000139146	SINHCAF	0.17014	0.103986	0.013274	0.0186102	12.8175	5.58755	1.30797e-37	2.30295e-08	2	-1990	1.87008e-05	UP
ENSG00000047932	GOPC	0.134973	0.102586	0.0125988	0.0176635	10.7132	5.8078	8.82346e-27	6.32972e-09	2	-1843.76	7.19594e-06	UP
ENSG00000160613	PCSK7	0.146516	0.102207	0.0164623	0.0220183	8.90007	4.64194	5.58128e-19	3.45157e-06	3.40845	-1861.58	0.000862399	UP
ENSG00000105122	RASAL3	0.192543	0.102171	0.0198945	0.0262255	9.67824	3.89587	3.7309e-22	9.78462e-05	3.94438	-2090.67	0.00858969	UP
ENSG00000126246	IGFLR1	0.200478	0.0998198	0.0142654	0.0200001	14.0535	4.99097	7.33557e-45	6.00781e-07	2	-2191.74	0.000221563	UP
ENSG00000117090	SLAMF1	0.148445	0.0995552	0.0174444	0.023143	8.50965	4.30173	1.74461e-17	1.69468e-05	3.69884	-1862.32	0.00262122	UP
ENSG00000224877	NDUFAF8	0.189497	0.0992252	0.0161546	0.0219375	11.7302	4.52308	8.92033e-32	6.09458e-06	2.91254	-2075.75	0.00130729	UP
ENSG00000116521	SCAMP3	0.16805	0.0981855	0.0177395	0.0235212	9.47324	4.17433	2.71286e-21	2.98863e-05	3.71988	-1897.45	0.00378358	UP
ENSG00000105327	BBC3	0.0296737	0.0979273	0.0111959	0.0148961	2.6504	6.574	0.00803975	4.89799e-11	3.59354	-679.214	1.59094e-07	UP
ENSG00000146109	ABT1	0.130914	0.096078	0.0116224	0.0162946	11.264	5.89632	1.97549e-29	3.71701e-09	2	-1617.81	4.44809e-06	UP
ENSG00000204209	DAXX	0.183025	0.0956333	0.0144026	0.0198956	12.7078	4.80677	5.35403e-37	1.53392e-06	2.40685	-2015.72	0.000465022	UP
ENSG00000031698	SARS1	0.290502	0.0937134	0.015844	0.0222133	18.3351	4.21879	4.34039e-75	2.45619e-05	2	-2485.73	0.00340527	UP
ENSG00000172216	CEBPB	0.190755	0.0923108	0.0136918	0.019196	13.932	4.80885	4.04832e-44	1.518e-06	2	-2076.81	0.000465022	UP
ENSG00000069424	KCNAB2	0.151847	0.0919657	0.0157931	0.0211905	9.61477	4.33996	6.92657e-22	1.42509e-05	3.30016	-1804.58	0.00229804	UP
ENSG00000204574	ABCF1	0.225537	0.0913412	0.0146719	0.02057	15.3721	4.4405	2.52025e-53	8.97496e-06	2	-2270.45	0.00167394	UP
ENSG00000124383	MPHOSPH10	0.119	0.0908551	0.0126729	0.0174657	9.39012	5.20191	5.99329e-21	1.97252e-07	2.47282	-1623.84	0.00010193	UP
ENSG00000125826	RBCK1	0.246649	0.0902518	0.0150233	0.0210627	16.4178	4.28492	1.42578e-60	1.82806e-05	2	-2336.74	0.00277098	UP
ENSG00000106733	NMRK1	0.233846	0.0899871	0.0147302	0.0206517	15.8754	4.35736	9.38813e-57	1.3164e-05	2	-2281.55	0.00218475	UP
ENSG00000100804	PSMB5	0.138195	0.08922	0.0121446	0.0170268	11.3791	5.23997	5.31612e-30	1.60603e-07	2	-1740.93	8.90643e-05	UP
ENSG00000136371	MTHFS	0.139953	0.0876092	0.0125821	0.0174525	11.1232	5.01988	9.67363e-29	5.17048e-07	2.29113	-1695.57	0.000202692	UP
ENSG00000104915	STX10	0.158131	0.0875241	0.0124763	0.0174919	12.6745	5.0037	8.19092e-37	5.62409e-07	2	-1816.41	0.000213125	UP
ENSG00000162607	USP1	0.177039	0.0871764	0.013257	0.0185863	13.3544	4.69036	1.11662e-40	2.7273e-06	2	-1986.4	0.000747115	UP
ENSG00000215788	TNFRSF25	0.127732	0.0860712	0.0161635	0.0214259	7.90254	4.01716	2.73288e-15	5.8903e-05	3.72992	-1631.19	0.00598105	UP
ENSG00000108788	MLX	0.148512	0.0859539	0.0145953	0.0198139	10.1753	4.33806	2.556e-24	1.43744e-05	2.92227	-1786.31	0.00230162	UP
ENSG00000224032	EPB41L4A-AS1	0.123985	0.0850649	0.0117897	0.0165291	10.5165	5.14636	7.25532e-26	2.65593e-07	2	-1657.84	0.000125808	UP
ENSG00000131943	C19orf12	0.070989	0.0848264	0.0137994	0.0181898	5.14435	4.6634	2.68448e-07	3.11022e-06	3.94668	-1064.7	0.000822291	UP
ENSG00000236618	PITPNA-AS1	0.0939549	0.0846935	0.0108043	0.0151476	8.69608	5.5912	3.43541e-18	2.25503e-08	2	-1413.37	1.87008e-05	UP
ENSG00000137574	TGS1	0.14048	0.0836782	0.0122339	0.017152	11.4828	4.87862	1.60957e-30	1.06831e-06	2	-1761.45	0.000362539	UP
ENSG00000152464	RPP38	0.0682851	0.0835871	0.0159305	0.0206595	4.28643	4.04594	1.81565e-05	5.21139e-05	4.68419	-1027.56	0.00564245	UP
ENSG00000146223	RPL7L1	0.178595	0.0830363	0.0131301	0.0184085	13.602	4.51077	3.89815e-42	6.45933e-06	2	-1959.46	0.00136613	UP
ENSG00000177666	PNPLA2	0.212636	0.082555	0.0139376	0.0195406	15.2563	4.22479	1.49558e-52	2.39162e-05	2	-2126.64	0.00333608	UP
ENSG00000128272	ATF4	0.116131	0.0815423	0.0112101	0.0157166	10.3595	5.1883	3.78984e-25	2.12218e-07	2	-1516.64	0.000107227	UP
ENSG00000144029	MRPS5	0.228413	0.0800068	0.0147191	0.0206363	15.5181	3.877	2.61665e-54	0.000105752	2	-2279.45	0.00903941	UP
ENSG00000213445	SIPA1	0.0664568	0.0799323	0.00933838	0.0130924	7.11653	6.10523	1.10682e-12	1.02656e-09	2	-1004.95	1.94507e-06	UP
ENSG00000119431	HDHD3	0.0597056	0.0792976	0.010968	0.0148516	5.4436	5.33933	5.22135e-08	9.32929e-08	3.00237	-943.581	6.06057e-05	UP
ENSG00000136270	TBRG4	0.0676978	0.0792521	0.00930675	0.0130481	7.27405	6.07384	3.48864e-13	1.24884e-09	2	-995.452	2.02777e-06	UP
ENSG00000188976	NOC2L	0.112343	0.0792294	0.0136749	0.0184874	8.21529	4.28559	2.11647e-16	1.82251e-05	3.05308	-1534.41	0.00277098	UP
ENSG00000184207	PGP	0.0516523	0.0791965	0.0151882	0.0196458	3.40081	4.03123	0.000671865	5.54866e-05	4.82583	-805.789	0.00584074	UP
ENSG00000114316	USP4	0.177071	0.0774563	0.0130286	0.0182661	13.591	4.24043	4.5289e-42	2.2309e-05	2	-1937.72	0.0031578	UP
ENSG00000128284	APOL3	0.118829	0.0772595	0.0115116	0.0161393	10.3225	4.78703	5.57333e-25	1.69265e-06	2	-1590.99	0.000499816	UP
ENSG00000132199	ENOSF1	0.0916428	0.0771995	0.0104821	0.014696	8.74278	5.25311	2.2744e-18	1.49549e-07	2	-1328.57	8.50075e-05	UP
ENSG00000160908	ZNF394	0.101732	0.07663	0.0108427	0.0152015	9.38253	5.04094	6.44053e-21	4.63262e-07	2	-1423.32	0.000188092	UP
ENSG00000100325	ASCC2	0.108538	0.0760789	0.0129366	0.0175792	8.38994	4.32778	4.86395e-17	1.5062e-05	2.89221	-1464.26	0.00239486	UP
ENSG00000167969	ECI1	0.0474208	0.0759915	0.0141682	0.0183655	3.34698	4.13773	0.000816959	3.50755e-05	4.70888	-683.916	0.00424208	UP
ENSG00000161920	MED11	0.077897	0.0759626	0.00982037	0.0137682	7.93218	5.51725	2.15327e-15	3.44344e-08	2	-1145.92	2.5256e-05	UP
ENSG00000167208	SNX20	0.169163	0.0751266	0.0128423	0.0180049	13.1724	4.17256	1.26591e-39	3.01195e-05	2	-1897.38	0.00378358	UP
ENSG00000287263		0.163626	0.07475	0.012866	0.0180382	12.7177	4.14398	4.71678e-37	3.41333e-05	2	-1902.56	0.00419507	UP
ENSG00000204070	SYS1	0.093624	0.0743028	0.0103598	0.0145245	9.03722	5.11569	1.60711e-19	3.126e-07	2	-1295.7	0.000139975	UP
ENSG00000132017	DCAF15	0.0549785	0.0741505	0.0127761	0.0168459	4.30322	4.40169	1.68337e-05	1.07411e-05	3.93495	-855.637	0.001923	UP
ENSG00000104957	YJU2B	0.0692794	0.0741105	0.0095138	0.0133384	7.28199	5.55619	3.2892e-13	2.75731e-08	2	-1057.08	2.16183e-05	UP
ENSG00000226742	HSBP1L1	0.0293955	0.0736994	0.0129843	0.0168113	2.26393	4.38391	0.0235785	1.16567e-05	4.77165	-400.511	0.00202319	UP
ENSG00000110108	TMEM109	0.17796	0.0736643	0.0129244	0.0181201	13.7693	4.06534	3.9013e-43	4.79633e-05	2	-1915.24	0.00529389	UP
ENSG00000238227	TMEM250	0.0426962	0.0735381	0.00971297	0.0131301	4.3958	5.60071	1.10367e-05	2.13469e-08	3.05557	-574.855	1.86679e-05	UP
ENSG00000108961	RANGRF	0.128165	0.0732699	0.0127507	0.0175317	10.0516	4.17928	9.04013e-24	2.92438e-05	2.54047	-1606.43	0.00378358	UP
ENSG00000168275	COA6	0.142198	0.0730764	0.011899	0.0166824	11.9504	4.38046	6.45958e-33	1.18431e-05	2	-1683.69	0.00203998	UP
ENSG00000126561	STAT5A	0.107207	0.0728184	0.0108242	0.0151756	9.90431	4.79838	3.9871e-23	1.59953e-06	2	-1418.53	0.000478533	UP
ENSG00000178307	TMEM11	0.05033	0.0721404	0.0084622	0.011864	5.94763	6.08059	2.72058e-09	1.1974e-09	2	-728.99	2.02777e-06	UP
ENSG00000213593	TMX2	0.120999	0.0720027	0.0111928	0.0156924	10.8104	4.58838	3.07228e-27	4.46695e-06	2	-1512.33	0.00103638	UP
ENSG00000078061	ARAF	0.125841	0.0719308	0.0113057	0.0158506	11.1308	4.53804	8.88615e-29	5.67794e-06	2	-1540.43	0.00125339	UP
ENSG00000158411	MITD1	0.183507	0.071822	0.0132247	0.0185411	13.8761	3.87367	8.84654e-44	0.000107207	2	-1979.57	0.0090954	UP
ENSG00000159579	RSPRY1	0.0619506	0.0717772	0.0097698	0.0134408	6.34103	5.34026	2.28236e-10	9.28131e-08	2.52391	-869.017	6.06057e-05	UP
ENSG00000123143	PKN1	0.136344	0.0717141	0.0117357	0.0164534	11.618	4.35861	3.33983e-31	1.3089e-05	2	-1644.98	0.00218475	UP
ENSG00000005194	CIAPIN1	0.0878955	0.0711078	0.0116338	0.0158739	7.55519	4.47956	4.18236e-14	7.47981e-06	2.76691	-1232.61	0.00149183	UP
ENSG00000171135	JAGN1	0.154448	0.0707161	0.0122541	0.0171803	12.6038	4.11612	2.01137e-36	3.85298e-05	2	-1766.06	0.00455179	UP
ENSG00000269293	ZSCAN16-AS1	0.105927	0.0706753	0.0107596	0.0150851	9.84482	4.68512	7.21649e-23	2.79798e-06	2	-1401.77	0.000757355	UP
ENSG00000214022	REPIN1	0.0389219	0.0702466	0.00768757	0.010778	5.06297	6.5176	4.12783e-07	7.14429e-11	2	-460.079	2.0305e-07	UP
ENSG00000169689	CENPX	0.150597	0.0694445	0.0121593	0.0170474	12.3854	4.07362	3.13658e-35	4.62879e-05	2	-1744.31	0.00521014	UP
ENSG00000082515	MRPL22	0.102995	0.0680548	0.0113417	0.0156336	9.08102	4.3531	1.07558e-19	1.34224e-05	2.46818	-1315.35	0.00219557	UP
ENSG00000168569	TMEM223	0.116009	0.0674043	0.0109983	0.0154196	10.5479	4.37133	5.19328e-26	1.23492e-05	2	-1463.22	0.00209541	UP
ENSG00000265148	TSPOAP1-AS1	0.1028	0.0673282	0.0112584	0.015626	9.13101	4.30873	6.78627e-20	1.64197e-05	2.27401	-1392.79	0.00255708	UP
ENSG00000143851	PTPN7	0.149382	0.0672507	0.012523	0.0174511	11.9286	3.85367	8.39556e-33	0.000116361	2.16362	-1746.08	0.00965585	UP
ENSG00000107874	CUEDC2	0.148127	0.0668551	0.0119257	0.0167199	12.4208	3.99854	2.01489e-35	6.37353e-05	2	-1689.98	0.00632816	UP
ENSG00000177030	DEAF1	0.052391	0.0665217	0.00827257	0.0115982	6.3331	5.73553	2.40288e-10	9.72105e-09	2	-665.509	1.00467e-05	UP
ENSG00000105223	PLD3	0.149696	0.0661048	0.0121567	0.0170437	12.3139	3.87854	7.6255e-35	0.000105085	2	-1743.71	0.00901631	UP
ENSG00000103496	STX4	0.0718935	0.0657842	0.00928213	0.0130136	7.74536	5.05505	9.53087e-15	4.30287e-07	2	-988.031	0.000177881	UP
ENSG00000123545	NDUFAF4	0.127006	0.0652423	0.01132	0.0158707	11.2196	4.11086	3.26806e-29	3.94183e-05	2	-1543.98	0.00461986	UP
ENSG00000077454	LRCH4	0.0694879	0.0650658	0.0108904	0.0147624	6.38063	4.40753	1.76356e-10	1.04558e-05	2.9685	-941.672	0.00189081	UP
ENSG00000125898	FAM110A	0.073702	0.0649028	0.0112682	0.0152758	6.54069	4.24873	6.12374e-11	2.14983e-05	2.96597	-1038.53	0.00313337	UP
ENSG00000181274	FRAT2	0.025569	0.0645891	0.00845155	0.0113884	3.02536	5.67151	0.00248335	1.41548e-08	3.15896	-129.78	1.39929e-05	UP
ENSG00000139372	TDG	0.131187	0.0634195	0.0115187	0.0161492	11.389	3.92709	4.74297e-30	8.59796e-05	2	-1592.71	0.00791465	UP
ENSG00000132467	UTP3	0.104753	0.0630489	0.0107239	0.015035	9.76812	4.19348	1.54281e-22	2.74707e-05	2	-1392.46	0.00367413	UP
ENSG00000266967	AARSD1	0.0613548	0.0625838	0.0088677	0.0124325	6.91891	5.03387	4.55122e-12	4.80678e-07	2	-860.094	0.00019174	UP
ENSG00000068308	OTUD5	0.0625467	0.0617895	0.0103798	0.0140775	6.02582	4.38925	1.68256e-09	1.13742e-05	2.95245	-815.659	0.00198935	UP
ENSG00000141576	RNF157	0.0813543	0.0616531	0.0098452	0.013803	8.26334	4.46664	1.41649e-16	7.94585e-06	2	-1152.99	0.00154414	UP
ENSG00000106628	POLD2	0.0987932	0.0615801	0.0103768	0.0145484	9.52054	4.23278	1.72273e-21	2.30816e-05	2	-1300.3	0.00323954	UP
ENSG00000040633	PHF23	0.0464368	0.0610981	0.0109722	0.0145443	4.23221	4.20083	2.31406e-05	2.65933e-05	3.73046	-545.814	0.00357782	UP
ENSG00000132600	PRMT7	0.0628038	0.0609044	0.0118047	0.0157325	5.32023	3.87124	1.03634e-07	0.000108284	3.53331	-861.055	0.00911872	UP
ENSG00000148950	IMMP1L	0.0749163	0.0608189	0.00937908	0.0131495	7.9876	4.62519	1.3759e-15	3.74261e-06	2	-1017.13	0.000912415	UP
ENSG00000118707	TGIF2	0.0496304	0.0603962	0.00827286	0.0115986	5.99918	5.20721	1.9831e-09	1.91703e-07	2	-665.606	0.000101881	UP
ENSG00000167881	SRP68	0.119929	0.0603665	0.0108699	0.0152396	11.0331	3.96116	2.64446e-28	7.4585e-05	2	-1430.31	0.00712537	UP
ENSG00000150776	NKAPD1	0.0759835	0.0599683	0.00927954	0.01301	8.18828	4.60942	2.6498e-16	4.03795e-06	2	-987.251	0.000946504	UP
ENSG00000175606	TMEM70	0.0661326	0.0596862	0.00911191	0.0127749	7.25781	4.67214	3.934e-13	2.98082e-06	2	-936.189	0.000797352	UP
ENSG00000197771	MCMBP	0.0713187	0.0596836	0.00923261	0.0129442	7.72465	4.61085	1.12158e-14	4.01022e-06	2	-973.049	0.000946504	UP
ENSG00000065154	OAT	0.0691055	0.0595908	0.0103667	0.0141387	6.66613	4.21472	2.62636e-11	2.50093e-05	2.7801	-902.721	0.00342552	UP
ENSG00000165506	DNAAF2	0.0861422	0.0594498	0.0099926	0.0140097	8.6206	4.24348	6.66039e-18	2.20078e-05	2	-1194.62	0.0031578	UP
ENSG00000167193	CRK	0.0470886	0.0589493	0.00851736	0.0118138	5.52855	4.98988	3.2289e-08	6.04166e-07	2.29252	-602.014	0.000221563	UP
ENSG00000204438	GPANK1	0.0570651	0.0589383	0.00863903	0.0121119	6.60549	4.86613	3.96193e-11	1.13805e-06	2	-786.917	0.00038046	UP
ENSG00000165782	PIP4P1	0.0876434	0.0589297	0.00989877	0.0138781	8.85397	4.24624	8.44571e-19	2.17392e-05	2	-1168.19	0.0031483	UP
ENSG00000261064	LINC02256	0.0632265	0.0588099	0.00907246	0.0127196	6.96906	4.62356	3.19072e-12	3.77213e-06	2	-924.035	0.000912415	UP
ENSG00000087157	PGS1	0.097555	0.0587483	0.0103565	0.0145198	9.41971	4.04608	4.5232e-21	5.2082e-05	2	-1294.8	0.00564245	UP
ENSG00000184887	BTBD6	0.0209365	0.0585029	0.010999	0.0142409	1.90349	4.10809	0.056976	3.9895e-05	4.77143	64.1457	0.00465166	UP
ENSG00000168040	FADD	0.0506614	0.0581693	0.00811749	0.0113808	6.24102	5.1112	4.34726e-10	3.20127e-07	2	-612.502	0.000139975	UP
ENSG00000149483	TMEM138	0.0569699	0.0581538	0.00855426	0.0119931	6.65983	4.84894	2.74153e-11	1.24123e-06	2	-759.297	0.00040156	UP
ENSG00000187049	TMEM216	0.0589201	0.0572476	0.0086095	0.0120705	6.84362	4.74275	7.72164e-12	2.10834e-06	2	-777.326	0.000606803	UP
ENSG00000160209	PDXK	0.0649108	0.0570465	0.00888259	0.0124534	7.30764	4.58079	2.71874e-13	4.63218e-06	2	-864.793	0.00106386	UP
ENSG00000166311	SMPD1	0.101589	0.0567917	0.0104376	0.0146335	9.73302	3.88093	2.18013e-22	0.000104057	2	-1316.65	0.00901631	UP
ENSG00000131196	NFATC1	0.0760477	0.0558657	0.00945032	0.0132494	8.0471	4.21648	8.47777e-16	2.4815e-05	2	-1038.33	0.0034195	UP
ENSG00000112651	MRPL2	0.0837812	0.0558475	0.00946416	0.0132688	8.85247	4.20894	8.56012e-19	2.56575e-05	2	-1042.43	0.00349326	UP
ENSG00000120942	UBIAD1	0.0932293	0.0558035	0.0101505	0.014231	9.1847	3.92125	4.12673e-20	8.80899e-05	2	-1238.53	0.0080116	UP
ENSG00000136271	DDX56	0.0892534	0.0557958	0.00997099	0.0139108	8.95131	4.01097	3.51302e-19	6.04695e-05	2.13233	-1123.3	0.00608361	UP
ENSG00000025156	HSF2	0.0389515	0.0556707	0.00762695	0.010693	5.10709	5.20627	3.27163e-07	1.92676e-07	2	-437.907	0.000101881	UP
ENSG00000113719	ERGIC1	0.0589448	0.0553154	0.0083754	0.0117423	7.03785	4.71077	1.95234e-12	2.46786e-06	2	-700.109	0.000692737	UP
ENSG00000131748	STARD3	0.0970592	0.0552568	0.0100831	0.0141365	9.62596	3.9088	6.21258e-22	9.27546e-05	2	-1219.86	0.00833581	UP
ENSG00000173846	PLK3	0.0572876	0.054337	0.00871128	0.0121386	6.57625	4.47637	4.82454e-11	7.59237e-06	2.16532	-728.62	0.00149472	UP
ENSG00000176454	LPCAT4	0.069804	0.0539136	0.00956226	0.0132555	7.29995	4.06727	2.8787e-13	4.75668e-05	2.30848	-918.122	0.00529389	UP
ENSG00000031823	RANBP3	0.064647	0.0536847	0.00874724	0.0122637	7.39056	4.37754	1.46213e-13	1.20024e-05	2	-821.784	0.00205187	UP
ENSG00000135924	DNAJB2	0.0389067	0.0536076	0.00747578	0.0104811	5.20437	5.1147	1.94656e-07	3.14232e-07	2	-381.833	0.000139975	UP
ENSG00000197498	RPF2	0.0696612	0.0532375	0.00962146	0.0132576	7.24018	4.01564	4.48074e-13	5.92849e-05	2.47861	-849.292	0.00599094	UP
ENSG00000064961	HMG20B	0.0800601	0.0531113	0.00952858	0.0133591	8.40211	3.97566	4.38543e-17	7.01838e-05	2	-1061.43	0.00681953	UP
ENSG00000198498	TMA16	0.0845095	0.0529195	0.00972324	0.013632	8.69149	3.882	3.57714e-18	0.0001036	2	-1118.08	0.00901631	UP
ENSG00000076053	RBM7	0.066875	0.0527598	0.00882383	0.012371	7.57891	4.26478	3.48474e-14	2.00096e-05	2	-846.202	0.00297358	UP
ENSG00000283103		0.061815	0.0522817	0.00971756	0.013305	6.36116	3.92946	2.00232e-10	8.51354e-05	2.66391	-781.989	0.00790091	UP
ENSG00000116157	GPX7	0.0732466	0.0516057	0.00922832	0.0128945	7.93716	4.00214	2.06862e-15	6.27732e-05	2.09057	-927.159	0.00628756	UP
ENSG00000164896	FASTK	0.0744667	0.0510504	0.00925725	0.0129787	8.04415	3.9334	8.68463e-16	8.37516e-05	2	-980.513	0.00780435	UP
ENSG00000253982	CLN8-AS1	0.0654759	0.0508623	0.00918688	0.01288	7.12711	3.94893	1.025e-12	7.85019e-05	2	-959.14	0.00740621	UP
ENSG00000142544	CTU1	0.0276442	0.0507709	0.00953109	0.0125642	2.90043	4.04093	0.00372655	5.32393e-05	3.94445	-29.4207	0.00573697	UP
ENSG00000158156	XKR8	0.0268116	0.0502696	0.00657298	0.00921534	4.07906	5.45499	4.52184e-05	4.8975e-08	2	-21.3379	3.37438e-05	UP
ENSG00000164916	FOXK1	0.0344231	0.0496027	0.00956504	0.0127124	3.59885	3.9019	0.000319627	9.54406e-05	3.63296	-216.199	0.00844371	UP
ENSG00000101181	MTG2	0.0375504	0.0492311	0.00947569	0.0126496	3.96281	3.8919	7.40717e-05	9.94622e-05	3.47446	-278.084	0.00869797	UP
ENSG00000134109	EDEM1	0.0376092	0.0487815	0.00711971	0.00998186	5.28241	4.88701	1.27494e-07	1.02377e-06	2	-245.139	0.000352689	UP
ENSG00000133111	RFXAP	0.0254683	0.047891	0.00776965	0.0105153	3.27792	4.55442	0.00104575	5.25293e-06	3.01879	30.8224	0.00118274	UP
ENSG00000105612	DNASE2	0.0500826	0.0477484	0.00875645	0.0119924	5.71951	3.98155	1.06829e-08	6.8466e-05	2.65577	-494.493	0.00673901	UP
ENSG00000186654	PRR5	0.0509269	0.047545	0.00810175	0.0113171	6.28591	4.20115	3.25945e-10	2.65564e-05	2.09836	-558.63	0.00357782	UP
ENSG00000099326	MZF1	0.0503007	0.0470526	0.00847313	0.0117048	5.93649	4.01993	2.91181e-09	5.8215e-05	2.40645	-529.963	0.00598105	UP
ENSG00000185813	PCYT2	0.0420313	0.0467131	0.00742157	0.0104051	5.6634	4.48946	1.48402e-08	7.14038e-06	2	-361.447	0.00143673	UP
ENSG00000166685	COG1	0.04885	0.0466846	0.00798657	0.0111779	6.11652	4.17651	9.56434e-10	2.96016e-05	2.04616	-544.278	0.00378358	UP
ENSG00000014164	ZC3H3	0.039265	0.0463139	0.00726298	0.0101827	5.40618	4.54828	6.43816e-08	5.40866e-06	2	-300.943	0.00120565	UP
ENSG00000261971	MMP25-AS1	0.048504	0.046244	0.00789402	0.0110674	6.14441	4.17839	8.02633e-10	2.93584e-05	2	-534.308	0.00378358	UP
ENSG00000145916	RMND5B	0.0510143	0.0455711	0.00782963	0.0109772	6.51555	4.15144	7.24261e-11	3.30392e-05	2	-511.37	0.00408267	UP
ENSG00000142784	WDTC1	0.0274297	0.04506	0.00821652	0.0110816	3.33835	4.06622	0.000842764	4.77822e-05	3.12991	-66.4028	0.00529389	UP
ENSG00000145388	METTL14	0.0569059	0.0449567	0.00826612	0.0115891	6.88423	3.87921	5.81008e-12	0.000104796	2	-663.324	0.00901631	UP
ENSG00000184162	NR2C2AP	0.054725	0.0449124	0.00818708	0.0114783	6.68431	3.9128	2.32018e-11	9.12313e-05	2	-636.411	0.00823145	UP
ENSG00000114650	SCAP	0.0494887	0.0445474	0.00786746	0.0110302	6.2903	4.03868	3.16855e-10	5.37538e-05	2	-524.869	0.0057559	UP
ENSG00000204564	C6orf136	0.0388508	0.0444618	0.00818594	0.0111805	4.74604	3.97674	2.07434e-06	6.98671e-05	2.73716	-263.574	0.00681789	UP
ENSG00000078902	TOLLIP	0.0570298	0.044374	0.00816772	0.0114512	6.98233	3.87506	2.90314e-12	0.000106597	2	-629.78	0.00907753	UP
ENSG00000167196	FBXO22	0.0494518	0.0440036	0.00780872	0.0109242	6.3329	4.0281	2.40593e-10	5.62293e-05	2.058	-475.364	0.00589164	UP
ENSG00000203950	RTL8A	0.0479511	0.0439718	0.00767725	0.0107635	6.24587	4.08526	4.2145e-10	4.40282e-05	2	-456.318	0.00498044	UP
ENSG00000234705	HMGA1P4	0.0116731	0.0439586	0.00610361	0.00833695	1.9125	5.27274	0.0558125	1.34399e-07	2.73514	557.576	8.04167e-05	UP
ENSG00000233008	LINC01725	0.0118287	0.043833	0.0055644	0.00780131	2.12579	5.61867	0.0335208	1.92431e-08	2	445.245	1.82304e-05	UP
ENSG00000186666	BCDIN3D	0.0230233	0.0436429	0.00684791	0.00942187	3.36209	4.63208	0.000773549	3.62007e-06	2.5212	124.94	0.000894669	UP
ENSG00000130349	MTRES1	0.0481784	0.0433906	0.00785869	0.0110179	6.13059	3.93819	8.75525e-10	8.21001e-05	2	-521.745	0.00768193	UP
ENSG00000167136	ENDOG	0.0146276	0.0432476	0.00533557	0.00748049	2.74153	5.78138	0.00611532	7.40907e-09	2	562.868	8.02191e-06	UP
ENSG00000100416	TRMU	0.0375793	0.0431617	0.00720217	0.0100975	5.21778	4.27451	1.81081e-07	1.91561e-05	2	-277.393	0.00288445	UP
ENSG00000142046	TMEM91	0.0425728	0.0431512	0.0074964	0.01051	5.67909	4.10573	1.35409e-08	4.03033e-05	2	-389.547	0.00465166	UP
ENSG00000166189	HPS6	0.0369493	0.0430847	0.00745364	0.0103243	4.95721	4.17315	7.15118e-07	3.00411e-05	2.33064	-209.184	0.00378358	UP
ENSG00000161999	JMJD8	0.0355797	0.0428385	0.0067753	0.009499	5.25138	4.50979	1.50964e-07	6.48906e-06	2	-106.256	0.00136613	UP
ENSG00000162496	DHRS3	0.0418429	0.0421064	0.00757549	0.0106209	5.52346	3.9645	3.32379e-08	7.35513e-05	2	-418.942	0.00708617	UP
ENSG00000129480	DTD2	0.0311253	0.0420286	0.0066686	0.0093494	4.66744	4.49533	3.0497e-06	6.9463e-06	2	-61.7944	0.00141016	UP
ENSG00000235979		0.0201261	0.041613	0.00745049	0.00996145	2.70131	4.1774	0.00690667	2.9486e-05	3.42069	365.773	0.00378358	UP
ENSG00000142330	CAPN10	0.0232689	0.0411396	0.00726479	0.00984358	3.20296	4.17933	0.00136021	2.9237e-05	2.98171	199.303	0.00378358	UP
ENSG00000115289	PCGF1	0.0270614	0.0408493	0.00643367	0.00902003	4.20622	4.52874	2.59679e-05	5.93369e-06	2	38.6642	0.00128821	UP
ENSG00000239382	ALKBH6	0.0348618	0.0405926	0.00673354	0.00944045	5.17733	4.29986	2.25083e-07	1.70906e-05	2	-88.9392	0.0026256	UP
ENSG00000133460	SLC2A11	0.0398197	0.0402459	0.00714435	0.0100164	5.5736	4.018	2.49533e-08	5.86937e-05	2	-254.814	0.00598105	UP
ENSG00000138942	RNF185	0.0204433	0.0399095	0.00591503	0.0082929	3.45616	4.81249	0.000547929	1.49061e-06	2	274.082	0.000464275	UP
ENSG00000160917	CPSF4	0.0370715	0.0396417	0.00679038	0.00952013	5.45942	4.16399	4.77689e-08	3.12737e-05	2	-112.482	0.00390697	UP
ENSG00000203497	PDCD4-AS1	0.0371929	0.039419	0.00719667	0.0100898	5.16807	3.90683	2.36527e-07	9.35148e-05	2	-275.253	0.00837104	UP
ENSG00000271774		0.0214983	0.0390999	0.00592345	0.0083047	3.62936	4.70816	0.000284123	2.49964e-06	2	270.099	0.0006931	UP
ENSG00000145945	FAM50B	0.0332408	0.0390986	0.00677629	0.00950038	4.90546	4.11548	9.32098e-07	3.86372e-05	2	-106.664	0.00455179	UP
ENSG00000189007	ADAT2	0.0338718	0.0383973	0.00667622	0.00936008	5.07351	4.10224	3.90551e-07	4.09173e-05	2	-64.9902	0.00469867	UP
ENSG00000088356	PDRG1	0.0333055	0.0381521	0.00671937	0.00942058	4.95665	4.04987	7.1719e-07	5.12464e-05	2	-83.0361	0.00560187	UP
ENSG00000161791	FMNL3	0.00964108	0.0367886	0.00554006	0.00756458	1.74025	4.86328	0.0818154	1.15458e-06	2.74553	834.332	0.00038046	UP
ENSG00000059122	FLYWCH1	0.0175996	0.0365895	0.00687879	0.00923196	2.55853	3.96335	0.0105117	7.39043e-05	3.29165	518.792	0.00709013	UP
ENSG00000174080	CTSF	0.0217775	0.0364791	0.00588622	0.0082525	3.69974	4.42038	0.000215822	9.85297e-06	2	287.761	0.00180667	UP
ENSG00000164818	DNAAF5	0.0100637	0.0363428	0.00474164	0.0066478	2.12242	5.46689	0.0338028	4.57995e-08	2	893.422	3.2542e-05	UP
ENSG00000127452	FBXL12	0.0313044	0.0362711	0.00663875	0.00930755	4.71541	3.89696	2.41226e-06	9.74077e-05	2	-49.2266	0.00858434	UP
ENSG00000180917	CMTR2	0.0274407	0.0357909	0.0061656	0.0086442	4.45061	4.14046	8.56275e-06	3.46617e-05	2	157.871	0.00423432	UP
ENSG00000020256	ZFP64	0.026438	0.0347648	0.00609434	0.00854429	4.33813	4.06878	1.43701e-05	4.72609e-05	2	190.435	0.00529346	UP
ENSG00000149582	TMEM25	0.0183353	0.0342109	0.00551524	0.00773238	3.32449	4.42437	0.000885817	9.67227e-06	2	470.103	0.00178795	UP
ENSG00000129925	PGAP6	0.0124059	0.0334347	0.00501779	0.00703495	2.47239	4.75266	0.0134213	2.0076e-06	2	734.871	0.000585215	UP
ENSG00000163945	UVSSA	0.0223579	0.0328441	0.00573195	0.00803622	3.90057	4.08701	9.59651e-05	4.36975e-05	2	362.149	0.00496776	UP
ENSG00000183323	CCDC125	0.0230022	0.0325311	0.00580267	0.00813537	3.96406	3.99872	7.36844e-05	6.36855e-05	2	327.802	0.00632816	UP
ENSG00000226479	TMEM185B	0.0238045	0.0318392	0.00578964	0.00811709	4.11157	3.92249	3.92983e-05	8.764e-05	2	334.101	0.0080116	UP
ENSG00000257261	SLC38A4-AS1	0.0185687	0.0314749	0.00556657	0.00780436	3.33575	4.03299	0.000850701	5.50719e-05	2	444.152	0.00582404	UP
ENSG00000119574	ZBTB45	0.019646	0.0312427	0.00563701	0.00790311	3.48519	3.95322	0.000491795	7.71065e-05	2	408.932	0.00730488	UP
ENSG00000008710	PKD1	0.0131083	0.0310306	0.00547628	0.00749645	2.39366	4.13938	0.0166814	3.48251e-05	2.66999	827.553	0.00423432	UP
ENSG00000105722	ERF	0.0111492	0.0309753	0.00490469	0.00684055	2.27316	4.5282	0.0230163	5.94896e-06	2.14077	868.159	0.00128821	UP
ENSG00000143167	GPA33	0.0148795	0.0304683	0.00528108	0.00737761	2.81752	4.12984	0.00483966	3.6302e-05	2.09619	638.986	0.0043442	UP
ENSG00000205559	CHKB-DT	0.0140236	0.0304453	0.0050955	0.00714391	2.75216	4.26171	0.00592038	2.02872e-05	2	691.819	0.00299526	UP
ENSG00000250988	SNHG21	0.0183334	0.0300172	0.0053262	0.00746735	3.44211	4.01979	0.000577198	5.82504e-05	2	567.792	0.00598105	UP
ENSG00000005206	SPPL2B	0.0221547	0.0298668	0.00550623	0.00771975	4.02358	3.86889	5.73203e-05	0.000109332	2	474.684	0.0091393	UP
ENSG00000035720	STAP1	0.00945012	0.0294537	0.00503442	0.00694676	1.8771	4.23992	0.0605039	2.23603e-05	2.43838	944.443	0.0031578	UP
ENSG00000107816	LZTS2	0.00987072	0.0294427	0.00524747	0.00713456	1.88104	4.12677	0.0599662	3.67894e-05	2.87524	1054.2	0.00437948	UP
ENSG00000176531	PHLDB3	0.0192874	0.0285226	0.00528408	0.00740829	3.65009	3.85009	0.000262146	0.000118072	2	590.033	0.00969172	UP
ENSG00000173349	SFT2D3	0.0137862	0.0271352	0.00505562	0.00699483	2.7269	3.87933	0.00639329	0.000104747	2.3622	894.085	0.00901631	UP
ENSG00000136197	C7orf25	0.0100753	0.0270661	0.00472007	0.00654627	2.13456	4.13458	0.0327968	3.55608e-05	2.29495	1052.59	0.00427802	UP
ENSG00000166860	ZBTB39	0.00684538	0.0265279	0.00415455	0.00582469	1.64768	4.55439	0.0994178	5.25384e-06	2	1263.66	0.00118274	UP
ENSG00000281005	LINC00921	0.0131623	0.0264658	0.00469615	0.00658402	2.80279	4.0197	0.0050662	5.82728e-05	2	920.426	0.00598105	UP
ENSG00000063587	ZNF275	0.0116714	0.0256694	0.00459456	0.00644159	2.54026	3.98495	0.0110769	6.74946e-05	2	981.681	0.00667228	UP
ENSG00000116273	PHF13	0.00630413	0.025657	0.00412136	0.00577816	1.52962	4.44034	0.12611	8.98187e-06	2	1286.12	0.00167394	UP
ENSG00000131591	C1orf159	0.00697076	0.0250193	0.00396167	0.00555428	1.75955	4.50452	0.078484	6.6524e-06	2	1396.81	0.0013797	UP
ENSG00000114107	CEP70	0.0127166	0.0247119	0.00458249	0.00642467	2.77504	3.8464	0.00551942	0.000119866	2	989.048	0.00980355	UP
ENSG00000182118	FAM89A	0.00726193	0.0246962	0.00415374	0.00582355	1.74829	4.24074	0.080414	2.22788e-05	2	1264.2	0.0031578	UP
ENSG00000081177	EXD2	0.00827152	0.023826	0.0040555	0.00568582	2.03958	4.19042	0.0413921	2.78441e-05	2	1331.25	0.00369312	UP
ENSG00000096093	EFHC1	0.00795627	0.0218344	0.00396524	0.00555928	2.0065	3.92756	0.0448027	8.5813e-05	2	1394.29	0.00791465	UP
ENSG00000179943	FIZ1	0.00390025	0.0218258	0.0035861	0.00502773	1.0876	4.3411	0.276771	1.41774e-05	2	1675.79	0.00229804	UP
ENSG00000103260	METRN	0.00241593	0.0209541	0.00384575	0.00521625	0.628208	4.01708	0.529868	5.8924e-05	2.94945	1963.84	0.00598105	UP
ENSG00000218891	ZNF579	0.00633821	0.0199735	0.00352814	0.00494646	1.79647	4.03795	0.0724191	5.39212e-05	2	1721.44	0.0057559	UP
ENSG00000169918	OTUD7A	0.00604663	0.0196264	0.00351695	0.00493078	1.71928	3.98038	0.0855633	6.8805e-05	2	1730.33	0.00674319	UP
ENSG00000185730	ZNF696	0.00350835	0.0190162	0.00331737	0.00465096	1.05757	4.08866	0.290251	4.33872e-05	2	1893.97	0.00495726	UP
ENSG00000140675	SLC5A2	0.00455619	0.0185194	0.00343035	0.00480937	1.3282	3.8507	0.184112	0.000117782	2	1800.16	0.00969172	UP
ENSG00000184867	ARMCX2	0.00204391	0.0149379	0.00277365	0.00388867	0.736903	3.8414	0.461181	0.000122336	2	2395.37	0.00996976	UP
ENSG00000144645	OSBPL10	0.036675	-0.0319072	0.00432315	0.00606107	8.4834	-5.26428	2.18712e-17	1.4074e-07	2	1152.23	8.20512e-05	DOWN
ENSG00000187260	WDR86	0.0484188	-0.032141	0.00568341	0.00796816	8.51932	-4.03368	1.60493e-17	5.49111e-05	2	385.971	0.00582404	DOWN
ENSG00000187699	C2orf88	0.0440264	-0.0327742	0.00623152	0.00839426	7.06511	-3.90436	1.60489e-12	9.44742e-05	3.16914	729.253	0.00841684	DOWN
ENSG00000125538	IL1B	0.0471511	-0.0376923	0.00540874	0.00758308	8.71757	-4.97058	2.84236e-18	6.67514e-07	2	524.717	0.000240909	DOWN
ENSG00000107968	MAP3K8	0.0840953	-0.0467176	0.00765066	0.0107262	10.9919	-4.35544	4.18e-28	1.32799e-05	2	-446.599	0.002188	DOWN
ENSG00000237541	HLA-DQA2	0.0594468	-0.0558257	0.0100966	0.013087	5.8878	-4.26573	3.91359e-09	1.99252e-05	4.71149	266.687	0.00297358	DOWN
ENSG00000285976		0.130317	-0.0563798	0.00931412	0.0130584	13.9914	-4.3175	1.76038e-44	1.57803e-05	2	-997.669	0.00247447	DOWN
ENSG00000160221	GATD3	0.0802017	-0.0669595	0.0131211	0.0168593	6.11242	-3.97166	9.81343e-10	7.13723e-05	5.2501	-123.683	0.0069055	DOWN
ENSG00000121989	ACVR2A	0.11479	-0.0673955	0.00857794	0.0120263	13.3821	-5.60401	7.69874e-41	2.09451e-08	2	-767.039	1.86679e-05	DOWN
ENSG00000118515	SGK1	0.121286	-0.0734664	0.0131143	0.0172721	9.24838	-4.25346	2.27928e-20	2.10488e-05	3.98051	-902.563	0.00308766	DOWN
ENSG00000158050	DUSP2	0.168706	-0.0887321	0.0148275	0.0198265	11.3779	-4.47543	5.38956e-30	7.62577e-06	3.41754	-1563.62	0.00149472	DOWN
ENSG00000035403	VCL	0.22694	-0.0935899	0.0173795	0.0230732	13.0579	-4.05622	5.72918e-39	4.98732e-05	3.67283	-1866.52	0.0054781	DOWN
ENSG00000099860	GADD45B	0.299328	-0.105866	0.0145767	0.0204365	20.5347	-5.18022	1.05361e-93	2.21625e-07	2	-2252.21	0.000109545	DOWN
ENSG00000198502	HLA-DRB5	0.236606	-0.111939	0.0158823	0.0216738	14.8974	-5.16474	3.42451e-50	2.40775e-07	2.76281	-2106.68	0.000116479	DOWN
ENSG00000158869	FCER1G	0.234871	-0.112227	0.0132031	0.0185108	17.7891	-6.0628	8.58885e-71	1.33776e-09	2	-1974.99	2.02777e-06	DOWN
ENSG00000118503	TNFAIP3	0.224456	-0.123732	0.0195817	0.0255803	11.4626	-4.83699	2.03368e-30	1.31819e-06	4.32883	-1821.14	0.000416273	DOWN
ENSG00000112297	CRYBG1	0.418282	-0.137564	0.0164513	0.0230647	25.4255	-5.96426	1.31738e-142	2.45741e-09	2	-2591.08	3.27452e-06	DOWN

## Sheet: NKCCIvsNKRAP0p01
gene	hgnc_symbol	beta0	beta1	se_beta0	se_beta1	zstat_beta0	zstat_beta1	pval_beta0	pval_beta1	effective_df	LL	adj.pval	diffexpressed
ENSG00000142634	EFHD2	0.836007	1.12981	0.20554	0.26553	4.06737	4.25492	4.75475e-05	2.09124e-05	8.00972	-1382.61	0.00440194	UP
ENSG00000129968	ABHD17A	0.482358	0.68808	0.124334	0.158049	3.87952	4.35358	0.000104664	1.33929e-05	6.99465	-1388.69	0.00322673	UP
ENSG00000114353	GNAI2	0.455629	0.671443	0.0990556	0.12545	4.59973	5.35226	4.23036e-06	8.68627e-08	6.49984	-1322.4	0.000108562	UP
ENSG00000278996		0.286103	0.562798	0.0937784	0.11845	3.05084	4.75137	0.002282	2.02041e-06	5.8188	-1470.53	0.000967636	UP
ENSG00000167797	CDK2AP2	0.55397	0.433965	0.0772366	0.0974913	7.17238	4.45133	7.37071e-13	8.53415e-06	5.35556	-1378.11	0.00250579	UP
ENSG00000101182	PSMA7	0.858211	0.423546	0.0815896	0.10299	10.5186	4.11249	7.08945e-26	3.91421e-05	5.41827	-1422.94	0.0064688	UP
ENSG00000142227	EMP3	1.57391	0.406388	0.0815681	0.102967	19.2957	3.94677	5.83648e-83	7.92124e-05	5.46194	-1411.45	0.00950665	UP
ENSG00000127922	SEM1	0.453613	0.404667	0.0650609	0.0821251	6.97213	4.92745	3.12174e-12	8.33109e-07	4.96145	-1284.16	0.000475991	UP
ENSG00000073861	TBX21	0.697637	0.395359	0.075861	0.095751	9.19626	4.12903	3.70615e-20	3.64295e-05	5.10526	-1419.96	0.00624769	UP
ENSG00000126934	MAP2K2	0.301139	0.393106	0.0570757	0.072061	5.27614	5.45519	1.31935e-07	4.892e-08	4.75779	-1186.52	7.83228e-05	UP
ENSG00000172531	PPP1CA	1.18459	0.378945	0.0731143	0.0922903	16.202	4.10601	4.88467e-59	4.02558e-05	4.96862	-1411.77	0.00652448	UP
ENSG00000111679	PTPN6	0.643257	0.362354	0.0664612	0.0839391	9.67868	4.31687	3.71485e-22	1.58254e-05	4.55797	-1400.58	0.00359614	UP
ENSG00000108798	ABI3	0.471619	0.360749	0.0384129	0.0494349	12.2776	7.29745	1.19439e-34	2.93276e-13	2	-1331.62	5.86463e-09	UP
ENSG00000198258	UBL5	1.15415	0.338107	0.0413209	0.0531774	27.9314	6.3581	1.11054e-171	2.04265e-10	2	-1412.48	1.02117e-06	UP
ENSG00000205336	ADGRG1	0.525571	0.313805	0.0593712	0.0750739	8.85229	4.17995	8.57395e-19	2.9157e-05	4.11958	-1371.85	0.0055005	UP
ENSG00000130303	BST2	0.792954	0.313416	0.061875	0.0782174	12.8154	4.00699	1.34413e-37	6.14975e-05	4.20697	-1398.73	0.00854004	UP
ENSG00000169020	ATP5ME	0.901398	0.307833	0.0556861	0.0705082	16.1871	4.36591	6.21712e-59	1.26593e-05	3.78901	-1371.26	0.00310796	UP
ENSG00000161960	EIF4A1	1.03364	0.303892	0.0527558	0.0670999	19.5929	4.52894	1.77704e-85	5.9279e-06	3.05719	-1463.59	0.00207965	UP
ENSG00000124831	LRRFIP1	0.755644	0.299536	0.0402645	0.0518178	18.767	5.78057	1.40559e-78	7.44495e-09	2	-1383.78	1.65418e-05	UP
ENSG00000141759	TXNL4A	0.486184	0.293973	0.0585963	0.0740438	8.29718	3.97026	1.06611e-16	7.17944e-05	4.34042	-1309.29	0.00908653	UP
ENSG00000005844	ITGAL	0.563989	0.293788	0.057608	0.0728707	9.79012	4.03164	1.24145e-22	5.53884e-05	4.01992	-1359.84	0.00791144	UP
ENSG00000065809	FAM107B	0.510092	0.284209	0.0553254	0.0699587	9.21985	4.06253	2.97515e-20	4.85438e-05	4.11738	-1294.13	0.00727447	UP
ENSG00000178951	ZBTB7A	0.283058	0.283597	0.044729	0.0566594	6.32829	5.00529	2.47886e-10	5.57772e-07	3.69791	-1147.65	0.000384613	UP
ENSG00000213741	RPS29	2.52768	0.270829	0.0389745	0.049711	64.8549	5.44808	0	5.09174e-08	2.73531	-1194.53	7.83228e-05	UP
ENSG00000203747	FCGR3A	1.50102	0.267137	0.0464606	0.0597918	32.3074	4.46779	5.50465e-229	7.90324e-06	2	-1542.38	0.00246939	UP
ENSG00000139626	ITGB7	0.367137	0.265749	0.0467652	0.0593113	7.85063	4.48058	4.13937e-15	7.44415e-06	3.47275	-1244.01	0.00241352	UP
ENSG00000102974	CTCF	0.19289	0.261262	0.0464338	0.058663	4.15409	4.45362	3.26582e-05	8.44359e-06	4.41973	-1034.05	0.00250579	UP
ENSG00000142864	SERBP1	0.826406	0.258265	0.0412148	0.0530408	20.0512	4.86919	1.97018e-89	1.12059e-06	2	-1409.63	0.000605635	UP
ENSG00000141741	MIEN1	0.489078	0.254938	0.039427	0.0504968	12.4046	5.0486	2.46599e-35	4.45063e-07	2.35472	-1286.18	0.000355997	UP
ENSG00000099385	BCL7C	0.205615	0.247027	0.0418155	0.0529306	4.91719	4.667	8.77968e-07	3.05631e-06	3.85166	-1040.63	0.00130036	UP
ENSG00000133561	GIMAP6	0.207176	0.238402	0.0289574	0.0372664	7.1545	6.39725	8.39774e-13	1.58202e-10	2	-1018.54	1.02117e-06	UP
ENSG00000129355	CDKN2D	0.351696	0.23831	0.0344711	0.044362	10.2026	5.37195	1.9295e-24	7.78913e-08	2	-1211.66	0.00010384	UP
ENSG00000130592	LSP1	1.65723	0.23716	0.0405709	0.0522121	40.8478	4.54223	0	5.5662e-06	2	-1392.18	0.00198763	UP
ENSG00000047410	TPR	0.490566	0.235414	0.0369789	0.0475894	13.2661	4.94677	3.63928e-40	7.54545e-07	2	-1289.47	0.000448145	UP
ENSG00000197043	ANXA6	1.06893	0.234683	0.0421164	0.054201	25.3803	4.32986	4.16104e-142	1.49203e-05	2	-1433.61	0.00346147	UP
ENSG00000167522	ANKRD11	0.430536	0.233966	0.0361021	0.046461	11.9255	5.03574	8.71511e-33	4.76003e-07	2	-1262.88	0.000366101	UP
ENSG00000198563	DDX39B	0.383289	0.233932	0.0347038	0.0446615	11.0446	5.23788	2.32841e-28	1.62434e-07	2	-1219.11	0.000170958	UP
ENSG00000152234	ATP5F1A	0.66514	0.233107	0.0386913	0.0497933	17.1909	4.68149	3.10485e-66	2.84795e-06	2	-1339.63	0.00123805	UP
ENSG00000137193	PIM1	0.463347	0.231745	0.0374338	0.0481749	12.3778	4.8105	3.44723e-35	1.50557e-06	2	-1303.02	0.000771971	UP
ENSG00000009790	TRAF3IP3	0.925569	0.231686	0.0426569	0.0548967	21.698	4.2204	2.14329e-104	2.43866e-05	2	-1447.74	0.00487659	UP
ENSG00000146278	PNRC1	1.45016	0.23032	0.0445815	0.0573735	32.5282	4.0144	4.25203e-232	5.95975e-05	2	-1496.63	0.00833406	UP
ENSG00000119707	RBM25	0.407621	0.226399	0.0346231	0.0445577	11.7731	5.08102	5.37155e-32	3.75405e-07	2	-1216.53	0.00032639	UP
ENSG00000148700	ADD3	0.653185	0.221914	0.0391079	0.0503293	16.7021	4.40925	1.26478e-62	1.03731e-05	2	-1351.49	0.00269391	UP
ENSG00000166164	BRD7	0.3388	0.220942	0.0387585	0.0493892	8.74131	4.47349	2.30432e-18	7.69527e-06	2.83539	-1167.72	0.00244258	UP
ENSG00000184432	COPB2	0.176419	0.220273	0.031059	0.0396592	5.68013	5.55413	1.34595e-08	2.78992e-08	2.62367	-966.066	5.07182e-05	UP
ENSG00000108424	KPNB1	0.348232	0.219908	0.0330886	0.0425829	10.5242	5.16423	6.67999e-26	2.41436e-07	2	-1166.31	0.0002414	UP
ENSG00000132522	GPS2	0.378344	0.218627	0.0341851	0.043994	11.0675	4.96946	1.80328e-28	6.71395e-07	2	-1202.43	0.000433093	UP
ENSG00000104979	C19orf53	0.53771	0.21549	0.0361211	0.0464855	14.8863	4.63563	4.04509e-50	3.5586e-06	2	-1263.46	0.00148253	UP
ENSG00000079246	XRCC5	0.776186	0.212629	0.0403703	0.0519539	19.2267	4.09264	2.21407e-82	4.26483e-05	2	-1386.69	0.0066628	UP
ENSG00000147443	DOK2	0.73674	0.212507	0.0401887	0.0517202	18.332	4.10878	4.59426e-75	3.9775e-05	2	-1381.7	0.00651951	UP
ENSG00000183011	NAA38	0.48555	0.20862	0.0361705	0.0465491	13.4239	4.48173	4.37834e-41	7.40419e-06	2	-1264.98	0.00241352	UP
ENSG00000143119	CD53	1.30271	0.207471	0.0405783	0.0522216	32.1037	3.9729	3.9175e-226	7.10035e-05	2	-1392.39	0.00908653	UP
ENSG00000142327	RNPEPL1	0.322035	0.204065	0.0361255	0.0460892	8.91434	4.42761	4.90729e-19	9.52831e-06	2.70848	-1115.96	0.0026101	UP
ENSG00000163219	ARHGAP25	0.354051	0.202219	0.033526	0.0431458	10.5605	4.68689	4.54201e-26	2.77391e-06	2	-1180.85	0.00123267	UP
ENSG00000174004	NRROS	0.100161	0.1994	0.0233869	0.0300974	4.28278	6.62515	1.84571e-05	3.46906e-11	2	-781.814	3.46854e-07	UP
ENSG00000055950	MRPL43	0.238869	0.196538	0.0385074	0.0488348	6.2032	4.02455	5.53258e-10	5.70853e-05	3.48434	-1026.33	0.00803898	UP
ENSG00000172590	MRPL52	0.373868	0.195206	0.0379058	0.0483129	9.8631	4.04045	6.01597e-23	5.33491e-05	2.81204	-1147.89	0.00773059	UP
ENSG00000055163	CYFIP2	0.491625	0.190734	0.0361687	0.0465468	13.5925	4.09768	4.43364e-42	4.17316e-05	2	-1264.92	0.00665728	UP
ENSG00000176485	PLAAT3	0.232628	0.190345	0.0298568	0.0384237	7.79147	4.95385	6.62354e-15	7.27596e-07	2	-1052.43	0.000448145	UP
ENSG00000090470	PDCD7	0.155121	0.190237	0.0318996	0.0405843	4.86281	4.68745	1.15732e-06	2.76625e-06	3.02195	-913.442	0.00123267	UP
ENSG00000187051	RPS19BP1	0.364431	0.190228	0.0328093	0.0422235	11.1075	4.50526	1.15309e-28	6.62906e-06	2	-1156.91	0.00228554	UP
ENSG00000149100	EIF3M	0.4869	0.18795	0.0356672	0.0459014	13.6512	4.09465	1.98603e-42	4.22801e-05	2	-1249.45	0.00665728	UP
ENSG00000100138	SNU13	0.524304	0.187482	0.0360077	0.0463396	14.5609	4.04583	4.98138e-48	5.21386e-05	2	-1259.98	0.00761033	UP
ENSG00000092820	EZR	0.399871	0.186199	0.0368378	0.0471841	10.8549	3.94623	1.8898e-27	7.93924e-05	2.34853	-1212.2	0.00950665	UP
ENSG00000155313	USP25	0.20777	0.186027	0.0318763	0.0407077	6.51799	4.56983	7.12575e-11	4.88122e-06	2.61241	-997.175	0.00184169	UP
ENSG00000169217	CD2BP2	0.207032	0.183732	0.0282272	0.0363267	7.33447	5.05778	2.22596e-13	4.24161e-07	2	-990.243	0.000353415	UP
ENSG00000266472	MRPS21	0.503322	0.181133	0.0354703	0.045648	14.19	3.96804	1.05723e-45	7.2466e-05	2	-1243.32	0.00911386	UP
ENSG00000115685	PPP1R7	0.240393	0.180801	0.0284111	0.0365633	8.46125	4.94487	2.64532e-17	7.6196e-07	2	-997.436	0.000448145	UP
ENSG00000110711	AIP	0.334909	0.180182	0.0316902	0.0407833	10.5682	4.41803	4.18475e-26	9.96062e-06	2	-1118.46	0.00269166	UP
ENSG00000239697	TNFSF12	0.281456	0.17686	0.0314043	0.0404153	8.96234	4.37605	3.17859e-19	1.20847e-05	2	-1108.42	0.00309817	UP
ENSG00000160813	PPP1R35	0.0647112	0.175246	0.0219125	0.0280784	2.95317	6.24132	0.00314529	4.33895e-10	2.31532	-643.552	1.4461e-06	UP
ENSG00000159069	FBXW5	0.33451	0.172878	0.0326154	0.0419739	10.2562	4.1187	1.10989e-24	3.8102e-05	2	-1150.34	0.00634938	UP
ENSG00000134684	YARS1	0.22134	0.17237	0.0282252	0.036324	7.84193	4.74535	4.4367e-15	2.08147e-06	2	-990.162	0.000967981	UP
ENSG00000135932	CAB39	0.166533	0.171019	0.0260543	0.0335303	6.39177	5.10045	1.63977e-10	3.38854e-07	2	-901.488	0.000308003	UP
ENSG00000132819	RBM38	0.246929	0.170468	0.0295706	0.0380555	8.35049	4.47947	6.79826e-17	7.48303e-06	2	-1041.76	0.00241352	UP
ENSG00000031698	SARS1	0.293903	0.17022	0.0305622	0.0393315	9.61656	4.32781	6.80691e-22	1.50597e-05	2	-1078.3	0.00346147	UP
ENSG00000143198	MGST3	0.27233	0.169347	0.0298347	0.0383954	9.12795	4.4106	6.98057e-20	1.03083e-05	2	-1051.61	0.00269391	UP
ENSG00000158417	EIF5B	0.327483	0.168969	0.0318377	0.0409731	10.286	4.12391	8.14932e-25	3.72497e-05	2	-1123.61	0.00631255	UP
ENSG00000176978	DPP7	0.278377	0.168393	0.0302214	0.038893	9.21125	4.32964	3.22356e-20	1.49353e-05	2	-1065.88	0.00346147	UP
ENSG00000102580	DNAJC3	0.28318	0.165237	0.0310903	0.0400112	9.10832	4.12977	8.36664e-20	3.63126e-05	2	-1097.28	0.00624769	UP
ENSG00000172466	ZNF24	0.237541	0.164822	0.0287977	0.0370608	8.24862	4.44734	1.60238e-16	8.69402e-06	2	-1012.41	0.00250579	UP
ENSG00000155438	NIFK	0.177803	0.163712	0.0267802	0.0344644	6.63934	4.75018	3.1509e-11	2.03234e-06	2	-931.934	0.000967636	UP
ENSG00000048405	ZNF800	0.301322	0.16369	0.0310532	0.0399635	9.70342	4.09598	2.91551e-22	4.20378e-05	2	-1095.96	0.00665728	UP
ENSG00000170759	KIF5B	0.284298	0.163645	0.0304965	0.0392471	9.32232	4.16962	1.13829e-20	3.05103e-05	2	-1075.92	0.0056492	UP
ENSG00000048028	USP28	0.256403	0.163543	0.0314826	0.0403625	8.14428	4.05185	3.81555e-16	5.08143e-05	2.27382	-1053.72	0.00747158	UP
ENSG00000182512	GLRX5	0.226627	0.163305	0.0285308	0.0367173	7.94322	4.44762	1.96996e-15	8.68251e-06	2	-1002.09	0.00250579	UP
ENSG00000174780	SRP72	0.269471	0.162584	0.0298476	0.038412	9.02823	4.23264	1.74475e-19	2.30963e-05	2	-1052.09	0.00476141	UP
ENSG00000060491	OGFR	0.256078	0.159662	0.0293558	0.0377791	8.72323	4.22621	2.70378e-18	2.37662e-05	2	-1033.68	0.00484952	UP
ENSG00000172086	KRCC1	0.197128	0.15805	0.026789	0.0344757	7.35855	4.5844	1.85912e-13	4.55297e-06	2	-932.298	0.00178521	UP
ENSG00000167578	RAB4B	0.245023	0.158031	0.0290944	0.0374426	8.42166	4.22062	3.71188e-17	2.43627e-05	2	-1023.77	0.00487659	UP
ENSG00000177576	C18orf32	0.2743	0.157389	0.0300589	0.0386839	9.12542	4.06859	7.14574e-20	4.72976e-05	2	-1059.9	0.00716523	UP
ENSG00000167552	TUBA1A	0.258	0.152704	0.0298456	0.0384094	8.64447	3.9757	5.40574e-18	7.01718e-05	2	-1052.01	0.00908653	UP
ENSG00000156256	USP16	0.258675	0.150046	0.0292031	0.0375825	8.85779	3.99244	8.16199e-19	6.53957e-05	2	-1027.9	0.00891556	UP
ENSG00000146223	RPL7L1	0.209821	0.148291	0.0268107	0.0345037	7.82601	4.29782	5.03615e-15	1.72489e-05	2	-933.197	0.00387558	UP
ENSG00000119242	CCDC92	0.0840476	0.148044	0.0215394	0.0277199	3.90203	5.34071	9.53875e-05	9.25849e-08	2	-690.636	0.000108907	UP
ENSG00000112110	MRPL18	0.158488	0.147809	0.0280246	0.0358043	5.65534	4.12824	1.55541e-08	3.65545e-05	2.57128	-862.994	0.00624769	UP
ENSG00000243646	IL10RB	0.136328	0.146835	0.0238218	0.0306571	5.72282	4.78959	1.04773e-08	1.67119e-06	2	-802.23	0.00083547	UP
ENSG00000099804	CDC34	0.0560253	0.145209	0.0192548	0.0247797	2.90967	5.86	0.00361806	4.62867e-09	2	-566.405	1.15699e-05	UP
ENSG00000008513	ST3GAL1	0.206515	0.144436	0.0273414	0.0351867	7.55318	4.10485	4.24746e-14	4.04579e-05	2	-954.915	0.00652448	UP
ENSG00000261971	MMP25-AS1	0.135474	0.142581	0.0242437	0.0312001	5.58801	4.56987	2.29685e-08	4.88019e-06	2	-821.682	0.00184169	UP
ENSG00000235453	SMIM27	0.149142	0.142408	0.0243318	0.0313135	6.12952	4.54781	8.81462e-10	5.42067e-06	2	-825.701	0.00197086	UP
ENSG00000269293	ZSCAN16-AS1	0.0904758	0.142116	0.0215637	0.027751	4.19575	5.12109	2.71968e-05	3.0378e-07	2	-691.882	0.000289271	UP
ENSG00000239779	WBP1	0.200054	0.141562	0.0276183	0.0355429	7.24353	3.98284	4.37169e-13	6.80974e-05	2	-966.077	0.00907829	UP
ENSG00000175309	PHYKPL	0.209102	0.139648	0.0272747	0.0351008	7.66653	3.97849	1.76717e-14	6.93553e-05	2	-952.207	0.00908653	UP
ENSG00000157538	VPS26C	0.103876	0.138997	0.0216191	0.0278224	4.80483	4.99587	1.54886e-06	5.85707e-07	2	-694.727	0.000390413	UP
ENSG00000143862	ARL8A	0.0412466	0.138814	0.0183778	0.023651	2.24438	5.86924	0.0248081	4.37785e-09	2	-514.749	1.15699e-05	UP
ENSG00000114737	CISH	0.0627729	0.138301	0.0213889	0.0275262	2.93483	5.02435	0.0033373	5.05143e-07	2	-682.869	0.000374124	UP
ENSG00000119487	MAPKAP1	0.153287	0.137385	0.0245685	0.0316181	6.23917	4.34514	4.39911e-10	1.39184e-05	2	-836.429	0.00331342	UP
ENSG00000139372	TDG	0.170396	0.135113	0.0254725	0.0327815	6.68939	4.12164	2.24096e-11	3.76192e-05	2	-876.466	0.00632161	UP
ENSG00000136514	RTP4	0.0545279	0.134906	0.0184722	0.0237725	2.95189	5.67488	0.00315832	1.38783e-08	2	-520.426	2.77525e-05	UP
ENSG00000149231	CCDC82	0.156958	0.134499	0.0252126	0.032447	6.22538	4.14519	4.804e-10	3.39527e-05	2	-865.102	0.00599586	UP
ENSG00000176973	FAM89B	0.0641068	0.134277	0.0192794	0.0248114	3.32514	5.41192	0.000883727	6.23534e-08	2	-567.817	8.90629e-05	UP
ENSG00000144028	SNRNP200	0.190458	0.133839	0.0260521	0.0335273	7.31068	3.99192	2.65786e-13	6.55392e-05	2	-901.392	0.00891556	UP
ENSG00000077380	DYNC1I2	0.181408	0.13328	0.025924	0.0333626	6.99767	3.99489	2.60257e-12	6.47252e-05	2	-895.933	0.00891556	UP
ENSG00000189409	MMP23B	0.106767	0.129087	0.0225637	0.0290381	4.73178	4.44543	2.22564e-06	8.77159e-06	2	-742.113	0.00250579	UP
ENSG00000166439	RNF169	0.122853	0.128252	0.0233297	0.0300238	5.26594	4.27166	1.39476e-07	1.94022e-05	2	-779.101	0.00420618	UP
ENSG00000103496	STX4	0.139116	0.127404	0.0238035	0.0306335	5.84436	4.15898	5.08511e-09	3.19673e-05	2	-801.376	0.00581136	UP
ENSG00000106780	MEGF9	0.117895	0.12657	0.0230466	0.0296595	5.11552	4.26745	3.12883e-07	1.9772e-05	2	-765.572	0.00420618	UP
ENSG00000163399	ATP1A1	0.150353	0.126437	0.024389	0.0313871	6.16478	4.02831	7.05832e-10	5.61799e-05	2	-828.302	0.00796759	UP
ENSG00000152700	SAR1B	0.119633	0.125142	0.0222802	0.0286731	5.36948	4.36445	7.8965e-08	1.27445e-05	2	-728.1	0.00310796	UP
ENSG00000163029	SMC6	0.0948381	0.124924	0.021078	0.027126	4.49939	4.60531	6.81475e-06	4.11855e-06	2	-666.64	0.00167399	UP
ENSG00000176623	RMDN1	0.100774	0.123398	0.0217337	0.0279698	4.63678	4.41183	3.53875e-06	1.025e-05	2	-700.584	0.00269391	UP
ENSG00000153574	RPIA	0.145202	0.122094	0.0239311	0.0307978	6.06748	3.96436	1.29931e-09	7.35921e-05	2	-807.304	0.00919764	UP
ENSG00000135926	TMBIM1	0.143369	0.121299	0.0237266	0.0305346	6.04256	3.97252	1.5169e-09	7.11148e-05	2	-797.791	0.00908653	UP
ENSG00000132017	DCAF15	0.0618313	0.12051	0.0191456	0.0246392	3.22952	4.89097	0.00123997	1.00339e-06	2	-560.103	0.000557356	UP
ENSG00000168906	MAT2A	0.126275	0.119499	0.0228763	0.0294403	5.51991	4.05902	3.39182e-08	4.92801e-05	2	-757.357	0.00729967	UP
ENSG00000101966	XIAP	0.105091	0.11917	0.0218052	0.0280619	4.81953	4.24668	1.43896e-06	2.16965e-05	2	-704.224	0.00451943	UP
ENSG00000163154	TNFAIP8L2	0.134512	0.119018	0.0232925	0.0299759	5.7749	3.97045	7.69971e-09	7.17367e-05	2	-777.333	0.00908653	UP
ENSG00000164144	ARFIP1	0.116142	0.118615	0.0219695	0.0282734	5.2865	4.19527	1.24677e-07	2.72544e-05	2	-712.544	0.00524045	UP
ENSG00000101882	NKAP	0.11795	0.116789	0.0223436	0.0287548	5.27889	4.06156	1.29967e-07	4.87463e-05	2	-731.251	0.00727447	UP
ENSG00000089048	ESF1	0.106483	0.11499	0.02155	0.0277335	4.94119	4.14623	7.76488e-07	3.3799e-05	2	-691.182	0.00599586	UP
ENSG00000147471	PLPBP	0.0989262	0.113601	0.0211586	0.0272298	4.67546	4.17195	2.93302e-06	3.02003e-05	2	-670.872	0.00564406	UP
ENSG00000161920	MED11	0.0928038	0.110904	0.0204736	0.0263482	4.53285	4.20917	5.81925e-06	2.56315e-05	2	-634.407	0.00507478	UP
ENSG00000178996	SNX18	0.0812358	0.110501	0.0200166	0.02576	4.05843	4.28964	4.94045e-05	1.78961e-05	2	-609.393	0.00397631	UP
ENSG00000130119	GNL3L	0.0845947	0.109103	0.0203469	0.0261851	4.15763	4.16661	3.21567e-05	3.09167e-05	2	-627.526	0.00567194	UP
ENSG00000184209	SNRNP35	0.100705	0.109009	0.0214375	0.0275887	4.69759	3.95122	2.63249e-06	7.77536e-05	2	-685.38	0.00948877	UP
ENSG00000171984	SHLD1	0.0653566	0.0974124	0.0182445	0.0234795	3.58227	4.14883	0.000340627	3.34182e-05	2	-506.685	0.00599586	UP
ENSG00000100418	DESI1	0.0487284	0.0965489	0.0168619	0.0217002	2.88985	4.44922	0.0038542	8.61817e-06	2	-419.366	0.00250579	UP
ENSG00000133067	LGR6	0.0391827	0.0938967	0.016695	0.0214854	2.34697	4.37025	0.0189268	1.24104e-05	2	-408.347	0.00310796	UP
ENSG00000071205	ARHGAP10	0.0628071	0.092337	0.01824	0.0234737	3.44337	3.93364	0.000574504	8.36683e-05	2	-506.41	0.00995901	UP
ENSG00000101189	MRGBP	0.0615403	0.0919524	0.0180977	0.0232906	3.40044	3.94805	0.000672773	7.87917e-05	2	-497.735	0.00950665	UP
ENSG00000153485	LYSET	0.060277	0.0916419	0.01792	0.0230618	3.36368	3.97374	0.00076911	7.0752e-05	2	-486.798	0.00908653	UP
ENSG00000185198	PRSS57	0.0372945	0.0883123	0.0173682	0.0223517	2.14729	3.95103	0.0317698	7.78142e-05	2	-452.143	0.00948877	UP
ENSG00000095002	MSH2	0.0574224	0.087618	0.0170925	0.021997	3.3595	3.98318	0.000780826	6.79987e-05	2	-434.418	0.00907829	UP
ENSG00000103642	LACTB	0.0484681	0.0874413	0.0170396	0.0219289	2.84444	3.9875	0.00444895	6.67746e-05	2	-430.983	0.00902224	UP
ENSG00000125871	MGME1	0.0427462	0.0868048	0.0162781	0.0209489	2.626	4.14365	0.00863952	3.41815e-05	2	-380.325	0.00599586	UP
ENSG00000135205	CCDC146	0.0413837	0.0854054	0.0162238	0.0208789	2.55081	4.09051	0.0107473	4.30428e-05	2	-376.62	0.0066723	UP
ENSG00000152193	OBI1	0.041925	0.0835497	0.0154475	0.01988	2.71402	4.2027	0.00664714	2.63746e-05	2	-322.297	0.00513847	UP
ENSG00000164430	CGAS	0.0399508	0.0822817	0.0156589	0.0201521	2.55131	4.08304	0.0107319	4.44498e-05	2	-337.359	0.00683741	UP
ENSG00000038210	PI4K2B	0.0389485	0.0820562	0.0156495	0.0201399	2.4888	4.07431	0.0128175	4.61511e-05	2	-336.69	0.00704492	UP
ENSG00000184887	BTBD6	0.04488	0.0806062	0.0157655	0.0202892	2.84673	3.97287	0.00441714	7.10113e-05	2	-344.871	0.00908653	UP
ENSG00000167136	ENDOG	0.0139807	0.075512	0.0130718	0.0168225	1.06953	4.48874	0.28483	7.16447e-06	2	-137.268	0.00241352	UP
ENSG00000130023	ERMARD	0.0152416	0.0722044	0.0126604	0.0162932	1.20387	4.43158	0.228638	9.35462e-06	2	-101.841	0.00259812	UP
ENSG00000088451	TGDS	0.0265609	0.067168	0.0131877	0.0169718	2.01407	3.95763	0.0440027	7.56956e-05	2	-147.053	0.00940177	UP
ENSG00000136158	SPRY2	0.00276231	0.0543459	0.0100499	0.0129336	0.274858	4.20191	0.783425	2.64671e-05	2	154.013	0.00513847	UP
ENSG00000135637	CCDC142	0.00788648	0.0525425	0.0103334	0.0132985	0.7632	3.95102	0.445344	7.78196e-05	2	123.19	0.00948877	UP
ENSG00000211663	IGLV3-19	0.0418999	-0.0418999	0.00762679	0.00981519	5.49378	-4.26889	3.93416e-08	1.96451e-05	2	459.709	0.00420618	DOWN
ENSG00000125538	IL1B	0.0565077	-0.0522575	0.00914991	0.0117753	6.17577	-4.43787	6.58414e-10	9.08519e-06	2	257.968	0.00255882	DOWN
ENSG00000124491	F13A1	0.143222	-0.0922405	0.0177747	0.0228749	8.05767	-4.03239	7.77654e-16	5.52118e-05	2	-477.779	0.00791144	DOWN
ENSG00000111644	ACRBP	0.109392	-0.0949658	0.0140022	0.01802	7.81248	-5.27002	5.60727e-15	1.36406e-07	2	-213.457	0.000151539	DOWN
ENSG00000132465	JCHAIN	0.138385	-0.0991546	0.0167423	0.0215462	8.26562	-4.60195	1.38969e-16	4.1856e-06	2	-411.478	0.00167399	DOWN
ENSG00000184588	PDE4B	0.204153	-0.111322	0.0201958	0.0259907	10.1087	-4.28313	5.05652e-24	1.84283e-05	2	-619.271	0.00404957	DOWN
ENSG00000095794	CREM	0.3166	-0.146184	0.0260098	0.033473	12.1723	-4.36723	4.36525e-34	1.25831e-05	2	-899.593	0.00310796	DOWN
ENSG00000204420	MPIG6B	0.215379	-0.163079	0.0200709	0.02583	10.7309	-6.31355	7.28919e-27	2.72699e-10	2	-612.397	1.09063e-06	DOWN
ENSG00000257242	LINC01619	0.404165	-0.201773	0.0380562	0.0482322	10.6202	-4.18336	2.39992e-26	2.87228e-05	3.5962	-989.942	0.00547019	DOWN
ENSG00000110848	CD69	0.719816	-0.237016	0.0379456	0.0488335	18.9697	-4.85356	3.03614e-80	1.21264e-06	2	-1318.06	0.000638135	DOWN
ENSG00000139187	KLRG1	0.577786	-0.284336	0.0447276	0.056794	12.9179	-5.00645	3.56737e-38	5.54425e-07	3.28607	-1233.38	0.000384613	DOWN
ENSG00000120129	DUSP1	0.587215	-0.3795	0.0660639	0.0834383	8.8886	-4.54827	6.18842e-19	5.40896e-06	5.78938	-1090.55	0.00197086	DOWN

## Sheet: NKlevel2CCIvsRAP0p01
gene	hgnc_symbol	beta0	beta1	se_beta0	se_beta1	zstat_beta0	zstat_beta1	pval_beta0	pval_beta1	effective_df	LL	adj.pval
ENSG00000139187	KLRG1	0.636575	-0.332067	0.0384632	0.049262	16.5502	-6.74083	1.59511e-61	1.57489e-11	2	-1105.11	9.08553e-08
ENSG00000133561	GIMAP6	0.194987	0.260416	0.0313905	0.0402035	6.21167	6.47743	5.24233e-10	9.32951e-11	2	-906.789	2.6911e-07
ENSG00000108798	ABI3	0.512931	0.337388	0.0422293	0.0540854	12.1463	6.23807	6.00007e-34	4.43016e-10	2	-1196.28	5.11152e-07
ENSG00000127922	SEM1	0.487494	0.351541	0.043797	0.055727	11.1308	6.30827	8.88573e-29	2.82163e-10	2.5115	-1136.95	5.11152e-07
ENSG00000160813	PPP1R35	0.0624436	0.179971	0.0224896	0.0288037	2.77655	6.2482	0.0054939	4.1522e-10	2	-581.342	5.11152e-07
ENSG00000204420	MPIG6B	0.226119	-0.171187	0.0221378	0.0283531	10.2142	-6.03769	1.71317e-24	1.56339e-09	2	-565.952	1.5032e-06
ENSG00000213741	RPS29	2.50796	0.278724	0.0371157	0.0475362	67.5714	5.86341	0	4.53446e-09	2	-1070.3	3.73705e-06
ENSG00000129355	CDKN2D	0.335375	0.264432	0.0372943	0.0477649	8.99267	5.53612	2.41292e-19	3.09245e-08	2	-1074.99	2.23005e-05
ENSG00000126934	MAP2K2	0.305099	0.383292	0.0554644	0.06977	5.50081	5.49365	3.78044e-08	3.93713e-08	4.1748	-1055.88	2.5237e-05
ENSG00000143862	ARL8A	0.0475257	0.144462	0.0206238	0.0264141	2.30441	5.46913	0.0211997	4.52257e-08	2	-496.812	2.60907e-05
ENSG00000198258	UBL5	1.15663	0.316157	0.0453859	0.0581282	25.4843	5.43896	2.94317e-143	5.35927e-08	2	-1266.64	2.81069e-05
ENSG00000126768	TIMM17B	0.164056	0.195934	0.028312	0.0362608	5.79458	5.40348	6.84931e-09	6.53608e-08	2	-806.048	3.14222e-05
ENSG00000203875	SNHG5	0.409552	0.262103	0.0381104	0.0488102	10.7465	5.36984	6.1577e-27	7.88062e-08	2	-1096.12	3.49718e-05
ENSG00000155313	USP25	0.198341	0.210565	0.0309482	0.0396371	6.4088	5.31232	1.46667e-10	1.08241e-07	2	-892.939	4.4603e-05
ENSG00000136514	RTP4	0.0558053	0.136139	0.020291	0.0259878	2.75025	5.23855	0.00595504	1.61843e-07	2	-480.934	5.83546e-05
ENSG00000278996	ENSG00000278996	0.307813	0.561023	0.0852604	0.107035	3.61027	5.2415	0.000305875	1.59276e-07	4.94228	-1317.25	5.83546e-05
ENSG00000099804	CDC34	0.0588258	0.139537	0.0211144	0.0270424	2.78605	5.15995	0.0053354	2.47022e-07	2	-519.757	8.38276e-05
ENSG00000137193	PIM1	0.455343	0.265924	0.0403648	0.0516974	11.2807	5.14386	1.6344e-29	2.69156e-07	2	-1152.21	8.62644e-05
ENSG00000184432	COPB2	0.177775	0.194029	0.0295271	0.0378169	6.02075	5.13074	1.73613e-09	2.886e-07	2	-847.06	8.76279e-05
ENSG00000124831	LRRFIP1	0.72439	0.283973	0.0433953	0.0555788	16.6928	5.10937	1.47829e-62	3.23227e-07	2	-1222.86	9.3235e-05
ENSG00000090470	PDCD7	0.160588	0.188124	0.028919	0.0370321	5.55303	5.08004	2.80757e-08	3.7736e-07	2.01126	-824.647	0.000103666
ENSG00000099385	BCL7C	0.205337	0.256735	0.0402646	0.05094	5.09968	5.03995	3.40227e-07	4.65651e-07	3.13336	-940.322	0.000122106
ENSG00000130303	BST2	0.771195	0.347895	0.0548886	0.069437	14.0502	5.01023	7.68359e-45	5.43652e-07	3.14139	-1241.23	0.000136362
ENSG00000119242	CCDC92	0.0847363	0.150162	0.0237055	0.0303609	3.57455	4.94588	0.000350835	7.58006e-07	2	-632.73	0.000180372
ENSG00000167522	ANKRD11	0.417808	0.249069	0.0393674	0.05042	10.6131	4.9399	2.59141e-26	7.81645e-07	2	-1127.79	0.000180372
ENSG00000047410	TPR	0.462103	0.251036	0.0400672	0.0513163	11.5332	4.89193	8.97561e-31	9.98507e-07	2	-1144.99	0.000221553
ENSG00000232112	TMA7	1.85976	0.249185	0.0399689	0.0511904	46.5302	4.86781	0	1.12839e-06	2	-1142.59	0.000241099
ENSG00000114737	CISH	0.0667963	0.148757	0.0239171	0.030632	2.79282	4.85626	0.005225	1.19625e-06	2	-641.405	0.000242366
ENSG00000157538	VPS26C	0.0951355	0.144991	0.023329	0.0298788	4.07799	4.85263	4.54268e-05	1.21834e-06	2	-617.107	0.000242366
ENSG00000142864	SERBP1	0.771158	0.27195	0.0442547	0.0566794	17.4255	4.79803	5.28758e-68	1.60234e-06	2	-1242	0.00030813
ENSG00000132522	GPS2	0.380649	0.229499	0.0374548	0.0479704	10.1629	4.78418	2.90331e-24	1.71691e-06	2	-1079.18	0.000319511
ENSG00000142327	RNPEPL1	0.311338	0.208059	0.0344792	0.0441594	9.02975	4.71154	1.72067e-19	2.45856e-06	2	-998.388	0.000443232
ENSG00000176973	FAM89B	0.0706969	0.127271	0.0212863	0.0272626	3.32124	4.66834	0.000896182	3.03645e-06	2	-527.671	0.000519642
ENSG00000239697	TNFSF12	0.281728	0.205864	0.0344441	0.0441144	8.1793	4.66658	2.85493e-16	3.06255e-06	2	-997.393	0.000519642
ENSG00000198563	DDX39B	0.380597	0.224255	0.0375873	0.0481401	10.1257	4.65839	4.24915e-24	3.18699e-06	2	-1082.63	0.000525307
ENSG00000108106	UBE2S	0.0763976	0.128794	0.021633	0.0277066	3.53154	4.6485	0.000413153	3.34357e-06	2	-543.438	0.000535807
ENSG00000178951	ZBTB7A	0.295953	0.279418	0.0477941	0.0603099	6.19226	4.63304	5.93074e-10	3.60326e-06	3.51684	-1036.4	0.000561817
ENSG00000269293	ZSCAN16-AS1	0.0882806	0.138835	0.0235096	0.0301101	3.75508	4.61093	0.000173284	4.00873e-06	2	-624.633	0.000608589
ENSG00000108424	KPNB1	0.337272	0.222	0.0380424	0.0485172	8.86569	4.57571	7.6035e-19	4.74609e-06	2.31313	-1036.12	0.000695873
ENSG00000114353	GNAI2	0.434641	0.669417	0.116591	0.146453	3.72791	4.57085	0.000193073	4.85742e-06	6.55878	-1176.53	0.000695873
ENSG00000161960	EIF4A1	1.02353	0.274017	0.046846	0.0599983	21.8489	4.56709	7.95933e-106	4.94553e-06	2	-1297.54	0.000695873
ENSG00000132017	DCAF15	0.0607483	0.121453	0.020841	0.0266922	2.91485	4.55015	0.00355858	5.3608e-06	2	-507.036	0.00071922
ENSG00000172086	KRCC1	0.178815	0.165853	0.0284339	0.0364169	6.2888	4.5543	3.19926e-10	5.25609e-06	2	-810.24	0.00071922
ENSG00000110848	CD69	0.744316	-0.241477	0.0415649	0.0532345	17.9073	-4.5361	1.03362e-71	5.73045e-06	2	-1180.8	0.000734644
ENSG00000174004	NRROS	0.0936755	0.187068	0.0326301	0.0412055	2.87083	4.53987	0.00409394	5.62886e-06	3.39646	-686.36	0.000734644
ENSG00000120129	DUSP1	0.595442	-0.385148	0.0677959	0.085066	8.78286	-4.52763	1.59371e-18	5.96488e-06	5.45664	-974.923	0.000748073
ENSG00000095794	CREM	0.337827	-0.165349	0.028715	0.0367769	11.7648	-4.49601	5.92357e-32	6.9239e-06	2	-819.842	0.000849872
ENSG00000141759	TXNL4A	0.492645	0.27622	0.0487401	0.0617582	10.1076	4.4726	5.11334e-24	7.72734e-06	2.94099	-1162.24	0.000928729
ENSG00000115446	UNC50	0.152236	0.155602	0.0272505	0.0349013	5.58653	4.45833	2.31655e-08	8.25988e-06	2	-768.752	0.000934338
ENSG00000137880	GCHFR	0.111137	0.148284	0.0259446	0.0332288	4.28361	4.46253	1.83889e-05	8.09976e-06	2	-720.823	0.000934338
ENSG00000243646	IL10RB	0.129512	0.146813	0.0257088	0.0329267	5.03765	4.4588	4.71279e-07	8.24205e-06	2	-711.91	0.000934338
ENSG00000163154	TNFAIP8L2	0.11649	0.141058	0.0249202	0.0319167	4.67453	4.41956	2.94625e-06	9.89039e-06	2	-681.504	0.00109726
ENSG00000112110	MRPL18	0.133093	0.148365	0.0262853	0.0336651	5.06338	4.40709	4.11883e-07	1.04768e-05	2	-733.556	0.0011404
ENSG00000104325	DECR1	0.475717	0.217858	0.0387949	0.0496868	12.2624	4.38462	1.44233e-34	1.16186e-05	2	-1113.49	0.0011652
ENSG00000146278	PNRC1	1.4585	0.267354	0.0476689	0.0610522	30.5966	4.37911	1.3594e-205	1.19166e-05	2	-1314.54	0.0011652
ENSG00000149100	EIF3M	0.446477	0.216558	0.0385288	0.0493459	11.5881	4.38856	4.73282e-31	1.14102e-05	2	-1106.77	0.0011652
ENSG00000152234	ATP5F1A	0.641628	0.235078	0.0418914	0.0536527	15.3165	4.38149	5.93521e-53	1.17871e-05	2	-1188.44	0.0011652
ENSG00000155506	LARP1	0.0485783	0.107885	0.0191717	0.0245543	2.53386	4.39375	0.0112815	1.11411e-05	2	-425.553	0.0011652
ENSG00000172466	ZNF24	0.236133	0.178091	0.0316685	0.0405597	7.4564	4.39085	8.89155e-14	1.12909e-05	2	-915.397	0.0011652
ENSG00000167797	CDK2AP2	0.585545	0.367139	0.0674692	0.0848339	8.67871	4.32773	4.00285e-18	1.50651e-05	4.29942	-1222.47	0.00144851
ENSG00000169020	ATP5ME	0.862979	0.347591	0.0639513	0.0804838	13.4943	4.31877	1.68921e-41	1.56903e-05	4.05298	-1218.63	0.00146263
ENSG00000197043	ANXA6	1.04406	0.255989	0.0462846	0.0592793	22.5575	4.31836	1.13457e-112	1.57191e-05	2	-1285.77	0.00146263
ENSG00000102974	CTCF	0.192471	0.264371	0.0489171	0.0615349	3.93464	4.29628	8.33214e-05	1.73687e-05	4.17064	-934.094	0.00159048
ENSG00000261971	MMP25-AS1	0.129916	0.14276	0.0259789	0.0332727	5.00084	4.29061	5.70809e-07	1.7818e-05	2	-722.111	0.00160613
ENSG00000110324	IL10RA	0.351229	0.200457	0.0365926	0.0468662	9.59838	4.27721	8.12145e-22	1.89248e-05	2	-1056.45	0.00167965
ENSG00000153574	RPIA	0.122516	0.137666	0.0252278	0.0323106	4.85642	4.2607	1.19529e-06	2.03789e-05	2	-693.475	0.0017813
ENSG00000134684	YARS1	0.217598	0.166893	0.030664	0.0392731	7.0962	4.24955	1.28232e-12	2.142e-05	2	-883.935	0.00182029
ENSG00000135932	CAB39	0.167305	0.15343	0.0281929	0.0361083	5.93427	4.24917	2.95153e-09	2.1456e-05	2	-801.935	0.00182029
ENSG00000175309	PHYKPL	0.205634	0.16258	0.030056	0.0384945	6.84167	4.22346	7.82754e-12	2.40578e-05	2	-864.391	0.00201144
ENSG00000144028	SNRNP200	0.171727	0.150952	0.02795	0.0357972	6.14408	4.21687	8.04266e-10	2.47712e-05	2	-793.489	0.0020415
ENSG00000139626	ITGB7	0.359355	0.284882	0.0537141	0.0677108	6.69013	4.20734	2.22969e-11	2.58394e-05	3.70041	-1115.85	0.00209954
ENSG00000079246	XRCC5	0.728318	0.232956	0.0432974	0.0554535	16.8213	4.20093	1.70469e-63	2.65817e-05	2	-1220.66	0.00212986
ENSG00000176485	PLAAT3	0.258977	0.177232	0.0330407	0.0423171	7.83812	4.1882	4.57336e-15	2.81177e-05	2	-956.795	0.00219204
ENSG00000178996	SNX18	0.0728191	0.115244	0.0214704	0.0274983	3.39161	4.19093	0.000694833	2.7781e-05	2	-536.075	0.00219204
ENSG00000141741	MIEN1	0.506467	0.214959	0.0401519	0.0514248	12.6138	4.18006	1.77324e-36	2.91427e-05	2	-1147.05	0.00221832
ENSG00000143198	MGST3	0.258314	0.173049	0.0323285	0.041405	7.99027	4.17943	1.34647e-15	2.92239e-05	2	-935.529	0.00221832
ENSG00000064201	TSPAN32	0.301813	0.184022	0.0344119	0.0440732	8.77061	4.17538	1.77698e-18	2.97489e-05	2	-996.481	0.00222885
ENSG00000136950	ARPC5L	0.812631	0.236316	0.0443894	0.056852	18.3069	4.15669	7.29287e-75	3.22896e-05	2	-1244.97	0.00238819
ENSG00000009790	TRAF3IP3	0.918991	0.24858	0.0467885	0.0599247	19.6414	4.14821	6.85015e-86	3.35079e-05	2	-1296.34	0.0024169
ENSG00000060491	OGFR	0.246739	0.169749	0.031951	0.0409214	7.72242	4.14816	1.14141e-14	3.35157e-05	2	-924.062	0.0024169
ENSG00000166595	CIAO2B	0.482095	0.211455	0.0399621	0.0510727	12.0638	4.14027	1.6403e-33	3.46892e-05	2.15061	-1114.33	0.00247064
ENSG00000105669	COPE	0.701614	0.224468	0.0424507	0.0543689	16.5277	4.1286	2.31654e-61	3.64972e-05	2	-1201.38	0.00253885
ENSG00000143155	TIPRL	0.200472	0.154532	0.0292347	0.0374426	6.85731	4.12717	7.01676e-12	3.67252e-05	2	-837.35	0.00253885
ENSG00000189409	MMP23B	0.118762	0.133443	0.0252544	0.0323447	4.70264	4.12566	2.56819e-06	3.69672e-05	2	-694.506	0.00253885
ENSG00000187051	RPS19BP1	0.353489	0.186201	0.0353649	0.0452939	9.99546	4.11096	1.59538e-23	3.94022e-05	2	-1023.14	0.00267425
ENSG00000101882	NKAP	0.102548	0.125267	0.0238267	0.0305161	4.30392	4.10494	1.67805e-05	4.04426e-05	2	-637.707	0.00268176
ENSG00000104979	C19orf53	0.522292	0.206408	0.0392422	0.0502596	13.3095	4.10683	2.03958e-40	4.01128e-05	2	-1124.68	0.00268176
ENSG00000008513	ST3GAL1	0.178825	0.151319	0.028862	0.0369652	6.19586	4.09356	5.79666e-10	4.24808e-05	2	-824.825	0.00272674
ENSG00000066583	ISOC1	0.0459269	0.0953524	0.0181886	0.0232951	2.52504	4.09324	0.0115684	4.25389e-05	2	-374.174	0.00272674
ENSG00000115685	PPP1R7	0.229858	0.159501	0.0304216	0.0389626	7.55575	4.09368	4.16454e-14	4.24572e-05	2	-876.189	0.00272674
ENSG00000005844	ITGAL	0.585129	0.292792	0.0567224	0.0716034	10.3157	4.08908	5.98742e-25	4.33092e-05	3.45424	-1215.25	0.00274561
ENSG00000110711	AIP	0.318496	0.178933	0.0342232	0.0438316	9.30644	4.08229	1.32194e-20	4.45943e-05	2	-991.116	0.00279635
ENSG00000122223	CD244	0.275421	0.172143	0.0329862	0.0422472	8.34959	4.07467	6.84989e-17	4.608e-05	2	-955.183	0.00284816
ENSG00000159069	FBXW5	0.329171	0.185573	0.035574	0.0455616	9.25313	4.07302	2.18006e-20	4.64079e-05	2	-1028.9	0.00284816
ENSG00000147471	PLPBP	0.0844197	0.11571	0.02228	0.0285352	3.78904	4.05499	0.00015123	5.01354e-05	2	-572.2	0.00304454
ENSG00000183688	RFLNB	0.0541067	0.0987282	0.0190744	0.0244297	2.83661	4.04132	0.00455951	5.31503e-05	2	-420.588	0.003194
ENSG00000178127	NDUFV2	0.381794	0.187595	0.0363268	0.0465257	10.51	4.03207	7.76927e-26	5.52883e-05	2	-1049.33	0.00328823
ENSG00000266472	MRPS21	0.479604	0.198603	0.0385426	0.0493636	12.4435	4.02327	1.51719e-35	5.73952e-05	2	-1107.12	0.0033787
ENSG00000100418	DESI1	0.0449442	0.0923691	0.0179468	0.0229854	2.50431	4.01859	0.0122691	5.85465e-05	2	-361.113	0.00341166
ENSG00000172590	MRPL52	0.351322	0.176794	0.0345377	0.0442344	10.1721	3.99676	2.64113e-24	6.42153e-05	2	-1000.04	0.00370458
ENSG00000172081	MOB3A	0.199473	0.15349	0.030032	0.0384637	6.64199	3.99051	3.09468e-11	6.59305e-05	2	-863.611	0.00376587
ENSG00000166848	TERF2IP	0.561908	0.207519	0.0406384	0.0520478	13.827	3.98708	1.75113e-43	6.68927e-05	2	-1158.8	0.00378337
ENSG00000130592	LSP1	1.70526	0.220716	0.0432879	0.0554413	39.3933	3.98107	0	6.86064e-05	2	-1220.45	0.00383469
ENSG00000161920	MED11	0.0826465	0.11136	0.0218504	0.027985	3.78239	3.97926	0.000155331	6.91294e-05	2	-553.197	0.00383469
ENSG00000167552	TUBA1A	0.241743	0.163652	0.0321372	0.0411599	7.52221	3.97601	5.38586e-14	7.00808e-05	2	-929.735	0.00385044
ENSG00000169583	CLIC3	1.49523	0.449494	0.0901124	0.113193	16.593	3.97104	7.83094e-62	7.15604e-05	4.64602	-1434.42	0.00389464
ENSG00000100138	SNU13	0.497806	0.197595	0.0389024	0.0498245	12.7963	3.96581	1.72015e-37	7.31459e-05	2	-1116.19	0.00390721
ENSG00000132819	RBM38	0.26296	0.165585	0.0325885	0.0417379	8.06909	3.96726	7.08232e-16	7.27047e-05	2	-943.345	0.00390721
ENSG00000177576	C18orf32	0.274358	0.166627	0.0328511	0.0420743	8.35155	3.9603	6.73718e-17	7.48564e-05	2	-951.179	0.0039619
ENSG00000235453	SMIM27	0.158276	0.136082	0.0268742	0.0344192	5.88953	3.95367	3.87302e-09	7.69617e-05	2	-755.178	0.00403629
ENSG00000129968	ABHD17A	0.540938	0.65691	0.132451	0.166437	4.08407	3.94689	4.4253e-05	7.91728e-05	6.69847	-1246.07	0.00411484
ENSG00000166439	RNF169	0.1281	0.130671	0.0258775	0.0331428	4.95024	3.94267	7.41218e-07	8.0578e-05	2	-718.294	0.00415049
ENSG00000176978	DPP7	0.279295	0.167789	0.0332868	0.0426323	8.39054	3.93573	4.83909e-17	8.29456e-05	2	-964.039	0.00423463
ENSG00000101182	PSMA7	0.897875	0.35724	0.072274	0.0908427	12.4232	3.93252	1.95567e-35	8.40617e-05	4.41326	-1266.8	0.00425396
ENSG00000182512	GLRX5	0.205752	0.151368	0.0302453	0.0387368	6.80278	3.90759	1.02621e-11	9.32212e-05	2	-870.516	0.00467646
ENSG00000107968	MAP3K8	1.03173	-0.421214	0.0860638	0.107997	11.988	-3.90022	4.10824e-33	9.61058e-05	5.29456	-1246.64	0.00473876
ENSG00000113140	SPARC	0.179957	-0.115753	0.0233661	0.0296701	7.70163	-3.90133	1.34342e-14	9.5667e-05	2.7083	-487.5	0.00473876
ENSG00000100567	PSMA3	0.354178	0.180416	0.0361763	0.046333	9.79034	3.8939	1.23879e-22	9.86455e-05	2	-1045.28	0.00482276
ENSG00000055950	MRPL43	0.231234	0.191208	0.0388308	0.0491472	5.95492	3.89052	2.60199e-09	0.000100029	3.07735	-915.271	0.0048345
ENSG00000140678	ITGAX	0.0791628	0.1224	0.0247745	0.0315145	3.19533	3.88392	0.00139669	0.000102787	2.5359	-576.376	0.0048345
ENSG00000159692	CTBP1	0.288449	0.168134	0.033806	0.0432973	8.53248	3.88324	1.43243e-17	0.000103076	2	-979.145	0.0048345
ENSG00000165898	ISCA2	0.0917384	0.110907	0.0222771	0.0285315	4.11806	3.88719	3.82073e-05	0.000101411	2	-572.075	0.0048345
ENSG00000167578	RAB4B	0.255334	0.15947	0.0320437	0.0410401	7.96831	3.8857	1.60854e-15	0.000102034	2	-926.891	0.0048345
ENSG00000163399	ATP1A1	0.140779	0.128881	0.0261226	0.0334567	5.38915	3.85218	7.07902e-08	0.000117071	2	-727.496	0.00544664
ENSG00000160796	NBEAL2	0.0782919	0.105268	0.0213568	0.0273529	3.66589	3.8485	0.000246477	0.000118841	2	-530.9	0.00548477
ENSG00000142634	EFHD2	1.0333	0.980367	0.202305	0.255012	5.10765	3.8444	3.26185e-07	0.000120846	7.46006	-1207.82	0.00548944
ENSG00000172531	PPP1CA	1.23961	0.292243	0.0602385	0.0760162	20.5784	3.84448	4.28847e-94	0.00012081	3.50975	-1263.58	0.00548944
ENSG00000163029	SMC6	0.0858801	0.109291	0.0222608	0.0285106	3.85791	3.83334	0.00011436	0.000126416	2	-571.36	0.00569762
ENSG00000148700	ADD3	0.666546	0.209901	0.0428007	0.0548173	15.5732	3.8291	1.10655e-54	0.000128613	2	-1209.4	0.00575167
ENSG00000031698	SARS1	0.304415	0.164681	0.0336045	0.0430391	9.05876	3.82631	1.31946e-19	0.000130081	2	-973.308	0.00576841
ENSG00000183542	KLRC4	0.0538328	0.156113	0.0324268	0.0408181	1.66013	3.8246	0.0968882	0.000130987	4.00364	-565.346	0.00576841
ENSG00000107874	CUEDC2	0.154982	0.132832	0.027151	0.0347739	5.70813	3.81989	1.14222e-08	0.000133511	2	-765.182	0.00582447
ENSG00000155438	NIFK	0.169614	0.137899	0.0281971	0.0361136	6.0153	3.81848	1.79551e-09	0.000134279	2	-802.08	0.00582447
ENSG00000103496	STX4	0.136506	0.125763	0.0257495	0.0329789	5.30128	3.81346	1.14993e-07	0.000137037	2	-713.455	0.00589975
ENSG00000205336	ADGRG1	0.589409	0.302321	0.0630567	0.0794056	9.34729	3.8073	8.9923e-21	0.000140492	3.91287	-1231.91	0.00600369
ENSG00000100100	PIK3IP1	0.233536	-0.116241	0.0238521	0.0305487	9.79099	-3.80511	1.23085e-22	0.000141739	2	-638.748	0.00601244
ENSG00000092871	RFFL	0.0840612	0.106002	0.0217675	0.0278789	3.86177	3.80222	0.000112567	0.000143407	2	-549.49	0.00603881
ENSG00000239779	WBP1	0.189205	0.14359	0.0295511	0.0378477	6.40265	3.7939	1.52703e-10	0.000148301	2	-847.855	0.00619962
ENSG00000071205	ARHGAP10	0.0525077	0.0929356	0.0191924	0.0245807	2.73586	3.78083	0.00622175	0.000156308	2	-426.606	0.00645525
ENSG00000176623	RMDN1	0.107563	0.115243	0.0238025	0.0304852	4.519	3.78028	6.21328e-06	0.000156654	2	-636.717	0.00645525
ENSG00000156256	USP16	0.263205	0.154844	0.0320426	0.0410388	8.21422	3.77313	2.1354e-16	0.000161215	2	-926.858	0.00659611
ENSG00000169217	CD2BP2	0.215777	0.147998	0.0306429	0.0392461	7.04168	3.77103	1.89939e-12	0.000162578	2	-883.265	0.00660501
ENSG00000125651	GTF2F1	0.197607	0.138435	0.0287448	0.0368151	6.87452	3.76027	6.21979e-12	0.000169729	2	-820.856	0.00684246
ENSG00000163219	ARHGAP25	0.37235	0.177221	0.0368137	0.0471494	10.1144	3.75871	4.7682e-24	0.000170795	2	-1062.33	0.00684246
ENSG00000048405	ZNF800	0.299595	0.161839	0.0336727	0.0431265	8.89725	3.75264	5.72481e-19	0.00017498	2	-975.289	0.00696178
ENSG00000164144	ARFIP1	0.108424	0.11279	0.0235042	0.0301032	4.61298	3.74678	3.96938e-06	0.000179117	2	-624.408	0.00707758
ENSG00000106780	MEGF9	0.114698	0.119199	0.0248749	0.0318587	4.61098	3.7415	4.00768e-06	0.000182922	2	-679.728	0.00717874
ENSG00000186591	UBE2H	0.136345	0.122672	0.0256309	0.032827	5.31953	3.73694	1.04035e-07	0.000186277	2	-708.95	0.00726102
ENSG00000213719	CLIC1	1.97373	0.49099	0.104815	0.131631	18.8305	3.73004	4.24556e-79	0.000191449	6.45995	-1108.83	0.00741253
ENSG00000205629	LCMT1	0.116337	0.116781	0.0245333	0.0314211	4.74202	3.71665	2.11599e-06	0.000201881	2	-666.23	0.00776433
ENSG00000102879	CORO1A	1.88055	0.475761	0.102374	0.128488	18.3693	3.70277	2.31324e-75	0.000213259	6.10806	-1201.07	0.00814763
ENSG00000204619	PPP1R11	0.186028	0.134376	0.0283732	0.0363392	6.55647	3.69783	5.50976e-11	0.000217453	2	-808.157	0.0082532
ENSG00000102572	STK24	0.068783	0.0967041	0.0204453	0.0261855	3.36424	3.69304	0.000767548	0.00022159	2	-488.33	0.00835525
ENSG00000119487	MAPKAP1	0.15962	0.126927	0.0268953	0.0344463	5.93485	3.68476	2.94118e-09	0.000228915	2	-755.946	0.00857539
ENSG00000140350	ANP32A	0.595013	0.242787	0.0522586	0.0660866	11.3859	3.67378	4.9142e-30	0.000238993	3.18892	-1184.53	0.00889516
ENSG00000055163	CYFIP2	0.509316	0.18637	0.0396804	0.050821	12.8354	3.66718	1.03799e-37	0.000245237	2	-1135.52	0.00906907
ENSG00000103035	PSMD7	0.422249	0.175705	0.0374642	0.0479825	11.2707	3.66185	1.83054e-29	0.000250398	2	-1079.43	0.00920094
ENSG00000126246	IGFLR1	0.235948	0.153251	0.0327056	0.0418879	7.21429	3.6586	5.42151e-13	0.000253594	2	-946.847	0.0092594
ENSG00000084093	REST	0.260764	0.151761	0.032429	0.0415336	8.04107	3.65394	8.90575e-16	0.000258246	2	-938.557	0.00931139
ENSG00000126005	MMP24OS	0.357542	0.167763	0.0358378	0.0458994	9.97669	3.655	1.92798e-23	0.000257179	2	-1036.11	0.00931139
ENSG00000058272	PPP1R12A	0.669544	0.200665	0.0429163	0.0549653	15.6012	3.65076	7.1465e-55	0.000261463	2	-1212.03	0.00936882
ENSG00000017797	RALBP1	0.339621	0.164991	0.0353868	0.0453218	9.5974	3.64043	8.19902e-22	0.000272181	2	-1023.75	0.00963319
ENSG00000149294	NCAM1	0.374439	0.175469	0.0376317	0.0481971	9.95009	3.64066	2.51967e-23	0.000271945	2	-1083.78	0.00963319
ENSG00000101189	MRGBP	0.0535461	0.0897665	0.0192879	0.0247031	2.77615	3.63382	0.00550069	0.000279256	2	-431.451	0.00982335
ENSG00000130810	PPAN	0.110248	0.112949	0.0243165	0.0311435	4.53387	3.62674	5.79125e-06	0.000287021	2	-657.568	0.009924
ENSG00000174780	SRP72	0.265539	0.149743	0.0322397	0.0412912	8.2364	3.62651	1.77474e-16	0.000287278	2	-932.842	0.009924
ENSG00000180448	ARHGAP45	0.261818	0.150825	0.0324574	0.04157	8.06651	3.62821	7.2339e-16	0.000285396	2	-939.411	0.009924

## Sheet: CD4TCMCCIvsRAP0p01
gene	hgnc_symbol	beta0	beta1	se_beta0	se_beta1	zstat_beta0	zstat_beta1	pval_beta0	pval_beta1	effective_df	LL	adj.pval
ENSG00000139193	CD27	0.474622	0.284101	0.0207674	0.031068	22.8542	9.14451	1.32812e-115	5.9901e-20	2	-2625.29	2.93934e-16
ENSG00000142546	NOSIP	1.02562	0.443043	0.0518462	0.067307	19.7819	6.58243	4.26032e-87	4.6283e-11	5.26174	-3074.38	1.13555e-07
ENSG00000177971	IMP3	0.367115	0.170213	0.0182601	0.02719	20.1048	6.26011	6.70369e-90	3.84701e-10	2.0698	-2292.26	6.29243e-07
ENSG00000171421	MRPL36	0.138419	0.131413	0.01484	0.0211631	9.3274	6.20953	1.08495e-20	5.31436e-10	2.77555	-1467.32	6.51939e-07
ENSG00000160310	PRMT2	0.609509	0.289074	0.0350982	0.0469601	17.3658	6.15572	1.49786e-67	7.4735e-10	4.17487	-2760.75	7.33449e-07
ENSG00000162511	LAPTM5	1.26441	0.211675	0.023295	0.0348493	54.278	6.07401	0	1.24757e-09	2	-2893.13	1.0203e-06
ENSG00000099992	TBC1D10A	0.1066	0.111886	0.0131013	0.0188086	8.1366	5.94867	4.06518e-16	2.70327e-09	2.65831	-1234.34	1.70249e-06
ENSG00000213445	SIPA1	0.0634984	0.0834684	0.00938615	0.0140416	6.76512	5.94435	1.33198e-11	2.7756e-09	2	-773.331	1.70249e-06
ENSG00000136932	TRMO	0.080775	0.0905168	0.0104223	0.0155918	7.75018	5.80542	9.17622e-15	6.42044e-09	2	-1017.53	2.93674e-06
ENSG00000146109	ABT1	0.129377	0.103184	0.0118661	0.0177516	10.9031	5.81267	1.11448e-27	6.14842e-09	2	-1320.07	2.93674e-06
ENSG00000204568	MRPS18B	0.215367	0.142629	0.0170648	0.0245859	12.6205	5.80122	1.62745e-36	6.58327e-09	2.59727	-1880.57	2.93674e-06
ENSG00000179632	MAF1	0.208219	0.124354	0.0149291	0.0223338	13.9472	5.56796	3.26985e-44	2.57737e-08	2	-1855.55	1.05393e-05
ENSG00000100325	ASCC2	0.100348	0.0906362	0.0110576	0.0165422	9.07499	5.4791	1.13692e-19	4.27501e-08	2	-1155.51	1.61365e-05
ENSG00000160613	PCSK7	0.145483	0.10583	0.0129816	0.0194204	11.2069	5.44939	3.77362e-29	5.05415e-08	2	-1529.59	1.77148e-05
ENSG00000069424	KCNAB2	0.150041	0.103837	0.0128389	0.0192069	11.6864	5.4062	1.49508e-31	6.43743e-08	2	-1503.82	1.97428e-05
ENSG00000103496	STX4	0.0694305	0.0768952	0.00950072	0.014213	7.30791	5.41019	2.71321e-13	6.2958e-08	2	-801.624	1.97428e-05
ENSG00000104897	SF3A2	0.246442	0.123588	0.0153484	0.0229612	16.0565	5.38246	5.1489e-58	7.34739e-08	2	-1920.16	2.1208e-05
ENSG00000148362	PAXX	0.350282	0.189472	0.0258154	0.0353109	13.5687	5.36583	6.13903e-42	8.05759e-08	3.61452	-2336.27	2.17691e-05
ENSG00000158869	FCER1G	0.238071	-0.112331	0.014015	0.0209664	16.9869	-5.35769	1.02758e-64	8.42905e-08	2	-1708.21	2.17691e-05
ENSG00000126246	IGFLR1	0.199133	0.1176	0.0147087	0.0220042	13.5384	5.34442	9.2731e-42	9.07047e-08	2	-1820.88	2.22544e-05
ENSG00000070718	AP3M2	0.319401	-0.125766	0.0158153	0.0236596	20.1957	-5.31565	1.06755e-90	1.06277e-07	2	-1990.03	2.45081e-05
ENSG00000104823	ECH1	0.384282	0.146607	0.0184572	0.0276118	20.8202	5.30958	2.83938e-96	1.0988e-07	2	-2350.27	2.45081e-05
ENSG00000204209	DAXX	0.18456	0.110137	0.0139851	0.0209216	13.197	5.26428	9.13267e-40	1.4074e-07	2	-1703.23	3.00265e-05
ENSG00000047932	GOPC	0.134402	0.0989823	0.0127475	0.0190702	10.5434	5.19041	5.4517e-26	2.09832e-07	2	-1487.16	4.11858e-05
ENSG00000104915	STX10	0.154432	0.0986848	0.0127088	0.0190123	12.1515	5.19056	5.629e-34	2.0966e-07	2	-1480.07	4.11858e-05
ENSG00000237943	PRKCQ-AS1	0.597222	0.3124	0.0466695	0.0604475	12.7969	5.16813	1.70726e-37	2.36452e-07	5.38016	-2760.89	4.46258e-05
ENSG00000158517	NCF1	0.204065	0.116813	0.0151448	0.0226566	13.4742	5.1558	2.21763e-41	2.52544e-07	2	-1889.01	4.58975e-05
ENSG00000125901	MRPS26	0.159666	0.100996	0.0132251	0.0197848	12.0729	5.10475	1.46846e-33	3.31228e-07	2	-1572.94	5.80478e-05
ENSG00000103502	CDIPT	0.121585	0.102116	0.0142854	0.0202487	8.51118	5.04309	1.72177e-17	4.58075e-07	2.8857	-1324.05	7.25088e-05
ENSG00000108961	RANGRF	0.124997	0.0901673	0.0119359	0.017856	10.4724	5.04969	1.15643e-25	4.42523e-07	2	-1333.74	7.25088e-05
ENSG00000269858	EGLN2	0.230691	0.201368	0.0305686	0.039906	7.54669	5.04604	4.46476e-14	4.51053e-07	5.00816	-1985.89	7.25088e-05
ENSG00000091409	ITGA6	0.284655	0.127067	0.0168849	0.0252597	16.8586	5.03043	9.07542e-64	4.89378e-07	2	-2142.65	7.5043e-05
ENSG00000125898	FAM110A	0.070727	0.0722795	0.0096566	0.0144462	7.32422	5.00335	2.40295e-13	5.63431e-07	2	-839.575	8.32357e-05
ENSG00000273611	ZNHIT3	0.180277	0.101924	0.0136294	0.0203895	13.2271	4.99885	6.12291e-40	5.7673e-07	2	-1643.15	8.32357e-05
ENSG00000128284	APOL3	0.116946	0.0983649	0.0137085	0.0197167	8.53091	4.98891	1.45199e-17	6.07208e-07	2.62638	-1355.61	8.51305e-05
ENSG00000143575	HAX1	0.323169	0.125977	0.0169144	0.0253039	19.1061	4.97859	2.24489e-81	6.40507e-07	2	-2146.72	8.73047e-05
ENSG00000130726	TRIM28	0.0924456	0.150905	0.0234956	0.0304761	3.93459	4.95157	8.33389e-05	7.36165e-07	5.3045	-1204.15	9.76314e-05
ENSG00000112297	CRYBG1	0.422069	-0.129045	0.0174512	0.0261069	24.1857	-4.94297	3.14463e-129	7.69422e-07	2	-2219.57	9.93567e-05
ENSG00000123992	DNPEP	0.114844	0.0850492	0.011559	0.0172922	9.93546	4.91836	2.91819e-23	8.72718e-07	2	-1258.92	0.000109806
ENSG00000179933	C14orf119	0.214416	0.116575	0.0165952	0.023799	12.9204	4.89831	3.45529e-38	9.66655e-07	2.6769	-1776.52	0.000118584
ENSG00000132199	ENOSF1	0.0883187	0.0767447	0.0105762	0.015822	8.35067	4.8505	6.78781e-17	1.23151e-06	2	-1051.71	0.000147391
ENSG00000170892	TSEN34	0.0756868	0.0711318	0.0098276	0.014702	7.70145	4.83822	1.34531e-14	1.31006e-06	2	-880.509	0.000153059
ENSG00000102974	CTCF	0.140224	0.164515	0.0260881	0.0340728	5.375	4.82835	7.65836e-08	1.37671e-06	4.98876	-1627.14	0.000157105
ENSG00000126456	IRF3	0.223434	0.131359	0.0196404	0.0272711	11.3763	4.81678	5.4909e-30	1.45892e-06	3.28728	-1865.44	0.000162702
ENSG00000105698	USF2	0.0701526	0.067221	0.00940071	0.0140634	7.46248	4.77985	8.49092e-14	1.75428e-06	2	-776.945	0.000191295
ENSG00000147526	TACC1	0.134523	0.134828	0.0214342	0.0284167	6.2761	4.74467	3.47175e-10	2.08849e-06	4.44893	-1464.6	0.000222787
ENSG00000090238	YPEL3	0.263543	0.537138	0.0876407	0.113563	3.00709	4.72988	0.00263762	2.24654e-06	7.86127	-2375.92	0.000234548
ENSG00000215788	TNFRSF25	0.128618	0.105679	0.0164281	0.0226629	7.82916	4.66308	4.91149e-15	3.11512e-06	3.42476	-1379.24	0.000318456
ENSG00000126561	STAT5A	0.110385	0.0782805	0.011286	0.0168838	9.78067	4.63641	1.36305e-22	3.54508e-06	2	-1203.19	0.000348126
ENSG00000160908	ZNF394	0.102664	0.0776846	0.0112004	0.0167558	9.1661	4.63629	4.90432e-20	3.54724e-06	2	-1185.43	0.000348126
ENSG00000182087	TMEM259	0.100749	0.181541	0.0306547	0.0393315	3.28659	4.61567	0.00101408	3.9182e-06	6.06937	-1365.28	0.000376993
ENSG00000164307	ERAP1	0.117876	0.0802736	0.0116707	0.0174593	10.1001	4.59774	5.51593e-24	4.27093e-06	2	-1281.35	0.000395424
ENSG00000204070	SYS1	0.0939528	0.0724335	0.010529	0.0157513	8.92327	4.59858	4.52725e-19	4.25385e-06	2	-1041.27	0.000395424
ENSG00000104998	IL27RA	0.251537	0.118952	0.0181216	0.0259569	13.8805	4.58268	8.31145e-44	4.59056e-06	2.69774	-1971.48	0.000409562
ENSG00000165506	DNAAF2	0.0840365	0.0704196	0.0102653	0.0153568	8.18647	4.58555	2.6901e-16	4.52792e-06	2	-982.123	0.000409562
ENSG00000172216	CEBPB	0.182717	0.0946947	0.0138245	0.0206813	13.217	4.57875	7.00416e-40	4.67759e-06	2	-1676.29	0.000409874
ENSG00000136371	MTHFS	0.137779	0.0933885	0.0144909	0.0206271	9.50797	4.52746	1.94417e-21	5.96957e-06	2.80871	-1395.45	0.000513907
ENSG00000104957	YJU2B	0.0715913	0.0653359	0.00966288	0.0144556	7.40889	4.51975	1.27358e-13	6.19115e-06	2	-841.091	0.000523666
ENSG00000206337	HCP5	0.0683659	0.0886012	0.0144597	0.0196186	4.72803	4.51618	2.26705e-06	6.29637e-06	3.80729	-885.183	0.000523666
ENSG00000111361	EIF2B1	0.114525	0.0773872	0.0114867	0.017184	9.9702	4.50344	2.05809e-23	6.6863e-06	2	-1244.29	0.000542182
ENSG00000177666	PNPLA2	0.21041	0.0962789	0.0142962	0.0213871	14.7179	4.50174	4.94917e-49	6.73999e-06	2	-1754.54	0.000542182
ENSG00000084093	REST	0.294091	0.131065	0.0206425	0.0291555	14.2469	4.49537	4.68878e-46	6.94491e-06	2.95188	-2149.64	0.000549656
ENSG00000165175	MID1IP1	0.0654003	0.129331	0.0222662	0.0288227	2.9372	4.48713	0.00331188	7.21894e-06	5.41234	-1016.49	0.000562275
ENSG00000169020	ATP5ME	0.833654	0.147585	0.0220076	0.0329232	37.8804	4.48271	5.41910362892379e-314	7.37025e-06	2	-2760.55	0.000565091
ENSG00000184990	SIVA1	0.290884	0.109826	0.0164498	0.0246088	17.6831	4.46287	5.65747e-70	8.08681e-06	2	-2081.76	0.000610492
ENSG00000100804	PSMB5	0.14102	0.0827981	0.0124694	0.0186542	11.3093	4.43858	1.18069e-29	9.05527e-06	2	-1435.72	0.000666905
ENSG00000162607	USP1	0.168963	0.0991752	0.0156097	0.0223499	10.8242	4.43738	2.64364e-27	9.10589e-06	2.70488	-1620.02	0.000666905
ENSG00000124383	MPHOSPH10	0.119882	0.0903927	0.0144573	0.0204257	8.29216	4.42545	1.11212e-16	9.62424e-06	2.94624	-1321.9	0.000694502
ENSG00000102119	EMD	0.327413	0.11219	0.0170066	0.0254418	19.2521	4.40969	1.35513e-82	1.0352e-05	2	-2159.39	0.000736189
ENSG00000139146	SINHCAF	0.169964	0.113428	0.0187046	0.0257609	9.08672	4.40311	1.02067e-19	1.06709e-05	3.46051	-1663.68	0.000748033
ENSG00000099860	GADD45B	0.307213	-0.101893	0.0155536	0.0232682	19.7518	-4.37907	7.73877e-87	1.19188e-05	2	-1951.13	0.000805295
ENSG00000140471	LINS1	0.172258	0.115129	0.0192231	0.0262975	8.96095	4.37795	3.21881e-19	1.19801e-05	3.61129	-1650.33	0.000805295
ENSG00000174173	TRMT10C	0.12918	0.0772427	0.0117888	0.017636	10.9579	4.37984	6.08961e-28	1.18767e-05	2	-1304.82	0.000805295
ENSG00000099385	BCL7C	0.108747	0.186212	0.0332568	0.0426021	3.26992	4.37096	0.00107579	1.23701e-05	6.29519	-1410.25	0.000820271
ENSG00000125826	RBCK1	0.245274	0.100588	0.0154756	0.0231514	15.8492	4.34479	1.42484e-56	1.39406e-05	2	-1939.39	0.000910319
ENSG00000168275	COA6	0.143933	0.0802178	0.0123486	0.0184735	11.6558	4.34231	2.14348e-31	1.40991e-05	2	-1413.02	0.000910319
ENSG00000167208	SNX20	0.17196	0.0886359	0.0137516	0.0204283	12.5047	4.33888	7.03912e-36	1.43209e-05	2.10567	-1613.98	0.000912634
ENSG00000116521	SCAMP3	0.173079	0.100446	0.0165165	0.0231821	10.4792	4.33292	1.07671e-25	1.47145e-05	3.07134	-1570.03	0.000925695
ENSG00000117090	SLAMF1	0.154936	0.12842	0.0223117	0.0296652	6.94417	4.32896	3.80703e-12	1.49814e-05	4.35948	-1606.12	0.000930555
ENSG00000105835	NAMPT	0.296876	-0.133518	0.0229399	0.0309371	12.9415	-4.31579	2.62549e-38	1.5903e-05	3.95995	-1881.98	0.000951503
ENSG00000168569	TMEM223	0.115868	0.0732629	0.0113395	0.0169639	10.2181	4.31876	1.64568e-24	1.5691e-05	2	-1214.22	0.000951503
ENSG00000169714	CNBP	1.13445	0.173511	0.0287038	0.0402283	39.5224	4.31315	0	1.60943e-05	3.10024	-2844.4	0.000951503
ENSG00000182183	SHISAL2A	0.149941	0.0983884	0.0161739	0.0227874	9.27056	4.31767	1.85175e-20	1.57684e-05	2.99869	-1557.43	0.000951503
ENSG00000245904	BTG1-DT	0.0747338	0.0793495	0.0132155	0.0184309	5.65503	4.30525	1.55823e-08	1.668e-05	3.19742	-986.812	0.000974392
ENSG00000169689	CENPX	0.146592	0.0801514	0.0124535	0.0186304	11.7711	4.30218	5.4987e-32	1.69126e-05	2	-1432.75	0.000976355
ENSG00000132467	UTP3	0.102271	0.070719	0.0110107	0.0164719	9.28834	4.29331	1.56715e-20	1.76026e-05	2	-1145.59	0.00100437
ENSG00000111670	GNPTAB	0.0956386	0.0704868	0.0110236	0.0164913	8.67581	4.27419	4.10605e-18	1.91832e-05	2	-1148.32	0.00108198
ENSG00000146278	PNRC1	1.40066	0.366156	0.0670342	0.085801	20.8947	4.2675	5.98234e-97	1.97678e-05	6.51779	-2896.09	0.00110228
ENSG00000161920	MED11	0.0758181	0.060283	0.00945697	0.0141476	8.01717	4.26101	1.08212e-15	2.03507e-05	2	-790.86	0.00112203
ENSG00000082515	MRPL22	0.0999429	0.0669795	0.010572	0.0158157	9.4535	4.23499	3.27681e-21	2.2856e-05	2	-1050.79	0.00121693
ENSG00000106733	NMRK1	0.242408	0.097523	0.0154075	0.0230496	15.7331	4.23101	8.97382e-56	2.32641e-05	2	-1929.12	0.00121693
ENSG00000130340	SNX9	0.119574	0.0757526	0.0119693	0.0179061	9.99	4.23055	1.68586e-23	2.33118e-05	2	-1340.27	0.00121693
ENSG00000144029	MRPS5	0.223288	0.0957585	0.0151042	0.0225959	14.7831	4.23787	1.88275e-49	2.25647e-05	2	-1882.76	0.00121693
ENSG00000154153	RETREG1	0.103147	0.120798	0.0217536	0.028512	4.74161	4.23674	2.12028e-06	2.26785e-05	4.84753	-1281.91	0.00121693
ENSG00000197771	MCMBP	0.0735988	0.060688	0.00961867	0.0143895	7.65166	4.21753	1.98402e-14	2.46997e-05	2	-830.397	0.00127581
ENSG00000064961	HMG20B	0.0804335	0.0626869	0.0099683	0.0149125	8.06893	4.20364	7.09184e-16	2.62656e-05	2	-913.659	0.00134255
ENSG00000175482	POLD4	0.434798	0.149356	0.0257225	0.0355764	16.9034	4.19819	4.2476e-64	2.69057e-05	3.36952	-2452.92	0.0013611
ENSG00000196950	SLC39A10	0.117458	0.0956486	0.0167954	0.0229641	6.99344	4.16514	2.68232e-12	3.1116e-05	3.6236	-1329.17	0.00155802
ENSG00000108578	BLMH	0.0822261	0.0615051	0.00988944	0.0147946	8.31453	4.15728	9.21139e-17	3.22061e-05	2	-895.138	0.00159632
ENSG00000118503	TNFAIP3	0.223665	-0.113266	0.0202199	0.0272701	11.0616	-4.15347	1.92544e-28	3.27472e-05	3.9587	-1588.3	0.00160691
ENSG00000124357	NAGK	0.0786994	0.0595833	0.00961015	0.0143767	8.1892	4.14442	2.62973e-16	3.40668e-05	2	-828.331	0.00163913
ENSG00000148908	RGS10	0.73089	0.13836	0.0223161	0.0333848	32.7517	4.14439	2.87303e-235	3.40719e-05	2	-2793.01	0.00163913
ENSG00000269293	ZSCAN16-AS1	0.109519	0.0688139	0.0111089	0.0166188	9.85869	4.14072	6.28621e-23	3.46216e-05	2	-1166.29	0.0016494
ENSG00000229833	PET100	0.464903	0.116703	0.0189145	0.028296	24.5792	4.12436	2.10794e-133	3.7176e-05	2	-2407.35	0.00175406
ENSG00000141524	TMC6	0.297642	0.130799	0.0231977	0.0317511	12.8306	4.1195	1.10449e-37	3.79691e-05	3.59957	-2094.62	0.00177442
ENSG00000139372	TDG	0.126293	0.0720374	0.0117017	0.0175057	10.7927	4.11507	3.72584e-27	3.87054e-05	2	-1287.54	0.00179177
ENSG00000131368	MRPS25	0.0934065	0.0664326	0.0111475	0.0162607	8.37913	4.08546	5.33223e-17	4.39891e-05	2.39153	-987.51	0.00199865
ENSG00000138629	UBL7	0.151615	0.0941342	0.01652	0.0230331	9.17769	4.08691	4.40451e-20	4.37165e-05	3.20301	-1504.46	0.00199865
ENSG00000123143	PKN1	0.139698	0.0739568	0.012115	0.018124	11.531	4.08061	9.20151e-31	4.49172e-05	2	-1368.47	0.0020221
ENSG00000131943	C19orf12	0.0725542	0.0784718	0.0142672	0.0193331	5.08538	4.05893	3.6689e-07	4.9297e-05	3.83843	-837.774	0.0021906
ENSG00000213593	TMX2	0.122395	0.0695347	0.0114548	0.0171364	10.685	4.05772	1.19598e-26	4.95531e-05	2	-1237.81	0.0021906
ENSG00000158417	EIF5B	0.366322	0.14447	0.0261838	0.0356608	13.9904	4.05123	1.78354e-44	5.09482e-05	3.71539	-2317.4	0.00223217
ENSG00000005194	CIAPIN1	0.0865259	0.0615271	0.0102698	0.0153071	8.42527	4.01952	3.59922e-17	5.83156e-05	2.05512	-957.113	0.00253234
ENSG00000107874	CUEDC2	0.14964	0.0744072	0.0124038	0.018556	12.0641	4.00987	1.63477e-33	6.0752e-05	2	-1423.42	0.00259836
ENSG00000257621	PSMA3-AS1	0.10641	0.0656867	0.0109516	0.0163835	9.71644	4.00932	2.56607e-22	6.0895e-05	2	-1133.04	0.00259836
ENSG00000137574	TGS1	0.142767	0.0748135	0.0125027	0.018704	11.4189	3.99987	3.36378e-30	6.33777e-05	2	-1441.94	0.00266511
ENSG00000188976	NOC2L	0.10775	0.0787373	0.0140009	0.019688	7.69594	3.99924	1.40457e-14	6.35455e-05	3.03533	-1202.7	0.00266511
ENSG00000224032	EPB41L4A-AS1	0.125648	0.0711604	0.0119038	0.017808	10.5553	3.99599	4.79888e-26	6.44253e-05	2	-1327.46	0.00267911
ENSG00000136717	BIN1	0.429599	0.326629	0.063851	0.0818176	6.72814	3.99216	1.71843e-11	6.54739e-05	7.03271	-2408.45	0.00269984
ENSG00000130811	EIF3G	0.81422	0.353956	0.0694131	0.0888569	11.7301	3.98343	8.93956e-32	6.79263e-05	6.81663	-2766.31	0.00277762
ENSG00000142327	RNPEPL1	0.148681	0.129019	0.0248758	0.0324931	5.97696	3.97065	2.2734e-09	7.16776e-05	4.9839	-1518.88	0.0029068
ENSG00000160185	UBASH3A	0.164002	0.0778689	0.0131778	0.0196609	12.4453	3.9606	1.48303e-35	7.47632e-05	2.04024	-1545.58	0.00300707
ENSG00000010610	CD4	0.3252	0.118411	0.0211728	0.0299328	15.3593	3.95588	3.06737e-53	7.62533e-05	2.93416	-2217.6	0.00304207
ENSG00000198502	HLA-DRB5	0.218569	-0.0846887	0.0143192	0.0214214	15.2641	-3.95346	1.32676e-52	7.70292e-05	2	-1758.28	0.00304824
ENSG00000142186	SCYL1	0.0752773	0.0564111	0.0095517	0.0142893	7.88103	3.94778	3.24684e-15	7.88778e-05	2	-814.104	0.00309643
ENSG00000263753	LINC00667	0.113335	0.0666632	0.0112991	0.0169035	10.0304	3.94376	1.12059e-23	8.02147e-05	2	-1205.9	0.00312392
ENSG00000109519	GRPEL1	0.120819	0.0693718	0.0119231	0.0176487	10.1332	3.93071	3.93617e-24	8.46945e-05	2.16043	-1255.22	0.00325188
ENSG00000164896	FASTK	0.0783113	0.0573858	0.00975987	0.0146007	8.0238	3.93034	1.0252e-15	8.4826e-05	2	-864.382	0.00325188
ENSG00000110011	DNAJC4	0.180547	0.0809228	0.0137788	0.020613	13.1033	3.9258	3.1542e-39	8.64405e-05	2	-1668.58	0.0032608
ENSG00000132780	NASP	0.1754	0.0976356	0.0179404	0.0248652	9.77678	3.92659	1.41643e-22	8.61581e-05	3.32525	-1635.11	0.0032608
ENSG00000223745	CCDC18-AS1	0.25664	0.173467	0.0340391	0.0442055	7.53956	3.92411	4.7157e-14	8.70521e-05	5.24421	-2103.17	0.0032608
ENSG00000166164	BRD7	0.193276	0.191729	0.038322	0.0491498	5.04348	3.90092	4.57139e-07	9.58273e-05	6.11629	-1856.18	0.00353552
ENSG00000211450	SELENOH	0.643052	0.1562	0.029175	0.0400264	22.0412	3.90243	1.16025e-107	9.52305e-05	3.54615	-2656.62	0.00353552
ENSG00000143851	PTPN7	0.156831	0.0857439	0.0155368	0.0220366	10.0942	3.89098	5.86176e-24	9.98405e-05	2.87394	-1525.7	0.0036561
ENSG00000165782	PIP4P1	0.0870016	0.0586661	0.0101084	0.0151221	8.6069	3.8795	7.50658e-18	0.000104671	2	-946.198	0.0038046
ENSG00000114316	USP4	0.176144	0.0777943	0.0134133	0.0200663	13.132	3.87687	2.15766e-39	0.000105808	2	-1605.88	0.00380932
ENSG00000244509	APOBEC3C	0.101976	0.0619965	0.0106929	0.0159965	9.5368	3.87562	1.47308e-21	0.000106353	2	-1077.29	0.00380932
ENSG00000236618	PITPNA-AS1	0.0962729	0.0733409	0.0134278	0.0189441	7.16968	3.87144	7.51707e-13	0.000108196	2.97298	-1136.32	0.00384722
ENSG00000136490	LIMD2	1.19994	0.238733	0.047418	0.0618237	25.3057	3.86151	2.76564e-141	0.000112688	5.06254	-2979.19	0.00396262
ENSG00000150776	NKAPD1	0.0797637	0.0547559	0.00948054	0.0141829	8.41341	3.86071	3.98269e-17	0.000113056	2	-796.666	0.00396262
ENSG00000122033	MTIF3	0.229989	0.109381	0.0206155	0.0283689	11.1561	3.85567	6.68475e-29	0.000115414	3.47899	-1881.1	0.00401659
ENSG00000157500	APPL1	0.185254	0.0836083	0.0148564	0.0217022	12.4696	3.85252	1.09359e-35	0.000116906	2.36818	-1668.57	0.00403986
ENSG00000105516	DBP	0.0442266	0.140227	0.028471	0.03644	1.55339	3.84817	0.12033	0.000119004	6.54635	-879.601	0.00408359
ENSG00000179115	FARSA	0.10131	0.078242	0.0147975	0.0204225	6.84643	3.83116	7.57169e-12	0.000127542	3.41518	-1140.34	0.00434616
ENSG00000095059	DHPS	0.221228	0.102321	0.0189737	0.0267296	11.6597	3.82799	2.04663e-31	0.000129194	3.00035	-1928.92	0.00437209
ENSG00000184897	H1-10	0.41714	0.500798	0.101636	0.131691	4.10427	3.80284	4.056e-05	0.000143048	7.85882	-2724.24	0.00480778
ENSG00000101421	CHMP4B	0.156068	0.183385	0.0376857	0.0482717	4.14131	3.79901	3.45324e-05	0.000145273	6.31071	-1691.63	0.0048357
ENSG00000108312	UBTF	0.162815	0.107065	0.0210126	0.0282019	7.74845	3.79636	9.30207e-15	0.000146835	4.0882	-1610.09	0.0048357
ENSG00000265148	TSPOAP1-AS1	0.105197	0.0628432	0.0110623	0.0165492	9.50949	3.79735	1.91591e-21	0.000146252	2	-1156.51	0.0048357
ENSG00000158050	DUSP2	0.144552	-0.0637569	0.0112428	0.0168192	12.8573	-3.79071	7.82815e-38	0.000150215	2	-1194.25	0.00491403
ENSG00000246223	LINC01550	0.157126	0.144224	0.0294216	0.0380847	5.34049	3.78691	9.26942e-08	0.00015253	5.41289	-1666.01	0.00495672
ENSG00000235750	KIAA0040	0.1507	0.107829	0.021429	0.0285426	7.0325	3.77782	2.02861e-12	0.000158208	4.30554	-1540.78	0.0051074
ENSG00000128272	ATF4	0.118879	0.0791889	0.0151145	0.0209881	7.86525	3.77305	3.68354e-15	0.000161267	3.28599	-1255.26	0.00514464
ENSG00000239697	TNFSF12	0.164284	0.225996	0.0467804	0.0599023	3.51181	3.77275	0.000445064	0.000161458	6.90189	-1782.93	0.00514464
ENSG00000185262	UBALD2	0.185056	0.181227	0.0375928	0.0482401	4.92263	3.75677	8.5389e-07	0.000172124	6.05403	-1850.74	0.00544911
ENSG00000106479	ZNF862	0.0768572	0.148976	0.0310453	0.0397393	2.47565	3.74882	0.0132996	0.000177666	6.4883	-1121.1	0.0055885
ENSG00000003402	CFLAR	0.391153	0.103373	0.0184418	0.0275889	21.2101	3.74691	7.69791e-100	0.000179029	2	-2348.33	0.0055955
ENSG00000105223	PLD3	0.151279	0.0708525	0.0126503	0.0189248	11.9585	3.74389	5.86203e-33	0.000181194	2	-1469.31	0.00562733
ENSG00000007255	TRAPPC6A	0.232278	0.168631	0.0348956	0.0450628	6.65635	3.74213	2.80706e-11	0.000182471	5.5523	-1982.32	0.00563134
ENSG00000132603	NIP7	0.0812606	0.0609614	0.0114777	0.0163072	7.07985	3.73832	1.44311e-12	0.000185256	2.84285	-834.956	0.00568158
ENSG00000151502	VPS26B	0.119114	0.0642086	0.0114943	0.0171954	10.3629	3.73406	3.65687e-25	0.000188414	2	-1245.83	0.00574253
ENSG00000204256	BRD2	0.270512	0.149165	0.0305281	0.0399949	8.86105	3.7296	7.92609e-19	0.000191782	4.86462	-2062.7	0.00580911
ENSG00000156804	FBXO32	0.0984135	0.0596186	0.0107073	0.0160181	9.19123	3.72195	3.88378e-20	0.00019769	2	-1080.44	0.00593982
ENSG00000171720	HDAC3	0.106341	0.0674972	0.0127217	0.01814	8.35906	3.72089	6.32209e-17	0.000198519	2.77763	-1107.12	0.00593982
ENSG00000182866	LCK	1.05293	0.157961	0.0306355	0.0424961	34.3696	3.71708	7.18749e-259	0.000201542	3.30775	-2891.83	0.00599373
ENSG00000241370	RPP21	0.161859	0.11143	0.0226372	0.0300059	7.15013	3.7136	8.6697e-13	0.000204331	4.45504	-1588.66	0.00604008
ENSG00000131748	STARD3	0.0943744	0.0566575	0.010204	0.0152652	9.24873	3.71154	2.27179e-20	0.000205998	2	-968.166	0.0060529
ENSG00000054116	TRAPPC3	0.149431	0.0836363	0.0162164	0.0225497	9.21484	3.70897	3.11749e-20	0.000208101	3.25718	-1433.91	0.00606523
ENSG00000213619	NDUFS3	0.196769	0.0904845	0.0173313	0.0244024	11.3534	3.70802	7.13303e-30	0.00020889	3.01085	-1712.54	0.00606523
ENSG00000108826	MRPL27	0.10622	0.0606418	0.0109571	0.0163918	9.69414	3.69951	3.19331e-22	0.000216013	2	-1134.22	0.00623515
ENSG00000105373	NOP53	1.14919	0.504812	0.105538	0.136598	10.8889	3.69561	1.30232e-27	0.000219362	7.80482	-2873.38	0.00625818
ENSG00000106628	POLD2	0.0974479	0.0580101	0.0104925	0.0156967	9.28741	3.69569	1.58092e-20	0.000219292	2	-1033.17	0.00625818
ENSG00000127616	SMARCA4	0.1338	0.0719715	0.0134082	0.0195248	9.97895	3.68616	1.88444e-23	0.000227668	2.41948	-1404.61	0.0064576
ENSG00000136936	XPA	0.160893	0.0999462	0.0201296	0.0271432	7.99285	3.68218	1.31856e-15	0.000231246	3.96365	-1575.28	0.00648413
ENSG00000160570	DEDD2	0.103075	0.0586364	0.0106424	0.015921	9.68534	3.68296	3.4804e-22	0.000230545	2	-1066.26	0.00648413
ENSG00000185721	DRG1	0.113317	0.0603564	0.0109691	0.0164097	10.3306	3.67811	5.12345e-25	0.000234973	2	-1136.76	0.00652555
ENSG00000187147	RNF220	0.114868	0.143262	0.0303201	0.0389547	3.7885	3.67766	0.000151559	0.000235383	5.93141	-1425.83	0.00652555
ENSG00000125352	RNF113A	0.144743	0.0670628	0.0121994	0.0182502	11.8648	3.67464	1.80381e-32	0.000238188	2	-1384.66	0.00654132
ENSG00000126353	CCR7	0.420653	0.448813	0.0944983	0.122201	4.45144	3.67275	8.52967e-06	0.000239951	7.75902	-2665.97	0.00654132
ENSG00000135185	TMEM243	0.320496	0.123963	0.0248209	0.033747	12.9123	3.67331	3.83465e-38	0.000239426	3.75625	-2171.64	0.00654132
ENSG00000095906	NUBP2	0.128571	0.0803327	0.0158753	0.0218853	8.09885	3.67063	5.54813e-16	0.000241954	3.43957	-1291.88	0.00654602
ENSG00000148660	CAMK2G	0.152065	0.069286	0.0126206	0.0188803	12.049	3.66975	1.96412e-33	0.000242791	2	-1463.82	0.00654602
ENSG00000002834	LASP1	0.108547	0.0609269	0.0111121	0.0166236	9.76843	3.66509	1.53824e-22	0.000247254	2	-1166.96	0.00662992
ENSG00000139725	RHOF	0.370867	0.097082	0.0177346	0.0265309	20.9121	3.65921	4.15561e-97	0.000252996	2	-2257.14	0.00671054
ENSG00000166170	BAG5	0.11793	0.0624046	0.0113975	0.0170505	10.3471	3.65998	4.3147e-25	0.000252236	2	-1226.1	0.00671054
ENSG00000099849	RASSF7	0.112117	0.0769059	0.0152324	0.0210598	7.36044	3.65179	1.83303e-13	0.000260418	3.37749	-1227.04	0.00681456
ENSG00000165792	METTL17	0.10062	0.0583122	0.0106758	0.015971	9.42502	3.65114	4.30039e-21	0.000261084	2	-1073.57	0.00681456
ENSG00000177981	ASB8	0.110911	0.0628727	0.0117729	0.0172191	9.42088	3.65134	4.47326e-21	0.000260873	2.34838	-1135.62	0.00681456
ENSG00000224877	NDUFAF8	0.190542	0.0919148	0.0181111	0.0252283	10.5208	3.64332	6.93083e-26	0.000269147	3.22159	-1709.54	0.00698785
ENSG00000090554	FLT3LG	0.761136	0.206968	0.0435843	0.0569125	17.4636	3.6366	2.71468e-68	0.000276258	4.99707	-2819.31	0.00713472
ENSG00000077312	SNRPA	0.31132	0.0919045	0.0171011	0.0253114	18.2047	3.63096	4.73946e-74	0.000282371	2.1615	-2095.77	0.00719322
ENSG00000079459	FDFT1	0.399598	0.0991399	0.0182526	0.0273059	21.8926	3.63072	3.0546e-106	0.000282635	2	-2324.28	0.00719322
ENSG00000174744	BRMS1	0.135391	0.0847919	0.0170749	0.0233557	7.9292	3.63046	2.20568e-15	0.00028292	3.61431	-1372.43	0.00719322
ENSG00000078061	ARAF	0.125103	0.0619674	0.0114231	0.0170889	10.9518	3.62618	6.51543e-28	0.00028764	2	-1231.34	0.00727551
ENSG00000120942	UBIAD1	0.093376	0.0565555	0.0104527	0.0156372	8.93319	3.61672	4.139e-19	0.000298356	2	-1024.32	0.00750787
ENSG00000008128	CDK11A	0.149993	0.0679246	0.0125919	0.0188374	11.9119	3.60585	1.02585e-32	0.000311139	2	-1458.51	0.00778167
ENSG00000163832	ELP6	0.0891166	0.0535665	0.00993306	0.0148598	8.97172	3.60479	2.91931e-19	0.000312409	2	-905.401	0.00778167
ENSG00000066044	ELAVL1	0.167214	0.0696897	0.0129478	0.0193698	12.9145	3.59785	3.72989e-38	0.000320861	2	-1523.51	0.00795184
ENSG00000087157	PGS1	0.0967193	0.0565322	0.0105152	0.0157307	9.19802	3.59374	3.64597e-20	0.000325963	2	-1038.22	0.00799751
ENSG00000164902	PHAX	0.129993	0.0648638	0.0120611	0.0180433	10.7779	3.59489	4.37847e-27	0.000324532	2	-1358.08	0.00799751
ENSG00000160888	IER2	0.481519	0.110272	0.0205968	0.0307003	23.3784	3.59187	7.09378e-121	0.000328311	2.05465	-2580.24	0.00801504
ENSG00000163600	ICOS	0.469186	-0.177272	0.0379946	0.0493941	12.3488	-3.58894	4.94726e-35	0.000332029	5.19387	-2388.24	0.00802594
ENSG00000172086	KRCC1	0.16765	0.083901	0.0165965	0.0233725	10.1015	3.58974	5.43835e-24	0.00033101	3.00706	-1613.4	0.00802594
ENSG00000167770	OTUB1	0.350287	0.101012	0.0194722	0.0281763	17.9891	3.58502	2.37044e-72	0.000337056	2.52396	-2224.04	0.00810752
ENSG00000204574	ABCF1	0.227428	0.0804668	0.015048	0.0225117	15.1135	3.57444	1.31914e-51	0.000350982	2	-1874.06	0.00840131
ENSG00000106268	NUDT1	0.104045	0.0571244	0.0107446	0.0160739	9.68345	3.55385	3.54556e-22	0.000379633	2	-1088.55	0.00904301
ENSG00000100220	RTCB	0.137534	0.0630326	0.0118908	0.0177886	11.5664	3.54342	6.09718e-31	0.000394977	2	-1324.93	0.00918556
ENSG00000102226	USP11	0.080822	0.0524955	0.00989597	0.0148043	8.16716	3.54595	3.15733e-16	0.000391195	2	-896.676	0.00918556
ENSG00000134453	RBM17	0.326493	0.093774	0.0178752	0.0264354	18.2651	3.54729	1.56783e-74	0.000389214	2.17416	-2192.98	0.00918556
ENSG00000243147	MRPL33	0.266152	0.0825606	0.0155709	0.0232941	17.0929	3.54428	1.6766e-65	0.000393691	2	-1953.72	0.00918556
ENSG00000245164	LINC00861	0.579758	0.527189	0.114497	0.148758	5.06351	3.54394	4.11615e-07	0.000394191	7.98304	-2851.56	0.00918556
ENSG00000125734	GPR108	0.129005	0.0611325	0.0115558	0.0172874	11.1637	3.53624	6.14053e-29	0.000405863	2	-1258.27	0.00939064
ENSG00000204308	RNF5	0.165581	0.0779678	0.0155548	0.0220612	10.645	3.53415	1.84027e-26	0.000409084	2.87477	-1528	0.00939064
ENSG00000287263	ENSG00000287263	0.165734	0.0699935	0.0132397	0.0198065	12.5179	3.53386	5.95552e-36	0.000409537	2	-1575.5	0.00939064
ENSG00000132819	RBM38	0.0975531	0.131281	0.0289915	0.0372092	3.36488	3.52818	0.000765759	0.000418422	6.03474	-1256.99	0.00954974
ENSG00000112651	MRPL2	0.0851853	0.0501558	0.00954291	0.0142598	8.92656	3.51729	4.39477e-19	0.00043598	2.01709	-803.895	0.00990441

## Sheet: CD4NaiveCCIvsRAP0p1
gene	hgnc_symbol	beta0	beta1	se_beta0	se_beta1	zstat_beta0	zstat_beta1	pval_beta0	pval_beta1	effective_df	LL	adj.pval
ENSG00000127528	KLF2	1.13977	1.10022	0.142423	0.148844	8.00272	7.39173	1.21697e-15	1.44934e-13	2.50647	-316.703	7.51193e-10
ENSG00000196683	TOMM7	1.63658	0.751566	0.118117	0.122115	13.8556	6.15457	1.17623e-43	7.52833e-10	2	-262.468	1.95097e-06
ENSG00000152082	MZT2B	0.370055	1.00814	0.164292	0.174624	2.25242	5.77317	0.0242955	7.77954e-09	3.23177	-348.411	1.34405e-05
ENSG00000146278	PNRC1	0.811666	1.03454	0.197889	0.219487	4.10163	4.71347	4.10257e-05	2.43528e-06	4.94475	-336.466	0.00315551
ENSG00000167286	CD3D	0.765985	0.817995	0.171674	0.177486	4.46185	4.60879	8.12547e-06	4.05029e-06	2	-384.368	0.00419853
ENSG00000015479	MATR3	0.659478	-0.476577	0.101517	0.104954	6.4962	-4.54081	8.23729e-11	5.60373e-06	2	-213.098	0.00484069
ENSG00000215374	FAM66B	0.999805	-0.603802	0.132616	0.137105	7.53912	-4.40394	4.73153e-14	1.06303e-05	2	-300.213	0.00787098
ENSG00000105373	NOP53	0.969082	0.889183	0.202763	0.225841	4.77937	3.9372	1.75843e-06	8.24366e-05	5.10803	-333.199	0.0399673
ENSG00000135185	TMEM243	6.11572e-17	0.56072	0.139629	0.146616	4.37998e-16	3.8244	1	0.000131091	2.71596	-306.647	0.0399673
ENSG00000142186	SCYL1	0.423923	-0.322492	0.0812504	0.084001	5.21748	-3.83915	1.8137e-07	0.000123463	2	-140.499	0.0399673
ENSG00000142546	NOSIP	1.11048	0.659028	0.165933	0.17155	6.69236	3.8416	2.19597e-11	0.000122234	2	-373.279	0.0399673
ENSG00000155096	AZIN1	0.411598	-0.334759	0.0821639	0.0866981	5.00948	-3.8612	5.45782e-07	0.000112833	2.92636	-129.622	0.0399673
ENSG00000172164	SNTB1	0.57397	-0.399191	0.100668	0.104076	5.7016	-3.83556	1.18691e-08	0.000125277	2	-210.36	0.0399673
ENSG00000175463	TBC1D10C	0.0802659	0.621604	0.152345	0.157503	0.526869	3.94663	0.598285	7.92604e-05	2	-345.427	0.0399673
ENSG00000179144	GIMAP7	1.01523	1.0812	0.241385	0.276542	4.20586	3.90972	2.60087e-05	9.24017e-05	6.11531	-282.066	0.0399673
ENSG00000184897	H1-10	0.194087	0.745834	0.185661	0.193865	1.04538	3.84718	0.295848	0.000119485	2.46783	-403.741	0.0399673
ENSG00000219200	RNASEK	0.401418	0.669393	0.165613	0.171219	2.42384	3.90957	0.0153575	9.246e-05	2	-372.649	0.0399673
ENSG00000167658	EEF2	2.03312	0.483164	0.119611	0.126893	16.9978	3.80764	8.52517e-65	0.000140299	3.15319	-246.894	0.0403983
ENSG00000106803	SEC61B	0.0559744	0.523303	0.135171	0.139747	0.4141	3.74464	0.678801	0.000180654	2	-306.436	0.0492804
ENSG00000225725	FAM66E	0.736711	-0.455152	0.119998	0.124061	6.13934	-3.66878	8.28654e-10	0.00024371	2	-267.621	0.0601501
ENSG00000232112	TMA7	1.57384	0.470601	0.123987	0.128185	12.6936	3.67128	6.41752e-37	0.000241339	2	-278.281	0.0601501
ENSG00000059804	SLC2A3	0.521845	-0.358771	0.0958961	0.0991425	5.44178	-3.61874	5.27515e-08	0.000296043	2	-194.527	0.0667711
ENSG00000242247	ARFGAP3	0.381797	-0.287349	0.0768106	0.0794109	4.97063	-3.61851	6.67344e-07	0.000296303	2	-122.181	0.0667711
ENSG00000118816	CCNI	1.23071	0.518925	0.142416	0.147237	8.64167	3.52442	5.53978e-18	0.000424415	2	-323.456	0.0879898
ENSG00000180096	SEPTIN1	0.257818	0.556559	0.152361	0.157519	1.69215	3.53328	0.0906169	0.00041043	2	-345.461	0.0879898
ENSG00000127824	TUBA4A	0.0809988	0.519541	0.14309	0.147934	0.56607	3.51199	0.571346	0.000444769	2	-324.995	0.0886629
ENSG00000186010	NDUFA13	0.310654	0.564528	0.156629	0.161931	1.98338	3.48623	0.0473252	0.000489884	2	-354.467	0.0940396

## Sheet: PlasmablastCCIvsRAP0p1
gene	hgnc_symbol	beta0	beta1	se_beta0	se_beta1	zstat_beta0	zstat_beta1	pval_beta0	pval_beta1	effective_df	LL	adj.pval
ENSG00000059758	CDK17	0.474012	-0.295302	0.0347499	0.0504309	13.6407	-5.85556	2.29421e-42	4.75401e-09	2	-265.217	2.12406e-05
ENSG00000109971	HSPA8	1.78984	-0.478179	0.0572554	0.0830923	31.2606	-5.75479	1.6015e-214	8.67495e-09	2	-453.47	2.12406e-05
ENSG00000171502	COL24A1	0.040001	0.147169	0.0186765	0.0271044	2.14178	5.42971	0.032211	5.64443e-08	2	-31.1341	9.21359e-05
ENSG00000082438	COBLL1	0.505549	-0.280469	0.0363277	0.0527208	13.9164	-5.31989	5.03912e-44	1.03829e-07	2	-281.957	0.000127113
ENSG00000091409	ITGA6	0.064085	0.191293	0.0261035	0.0378828	2.45504	5.04961	0.014087	4.42714e-07	2	-157.354	0.000433594
ENSG00000143603	KCNN3	0.136155	0.183403	0.0253957	0.0368556	5.36136	4.97626	8.25962e-08	6.48258e-07	2	-146.99	0.000529087
ENSG00000141441	GAREM1	0.181963	-0.141286	0.0206647	0.0299897	8.80552	-4.71114	1.30246e-18	2.46338e-06	2	-69.271	0.00172331
ENSG00000266412	NCOA4	0.345896	-0.190298	0.0280584	0.04072	12.3277	-4.67332	6.42462e-35	2.96368e-06	2	-184.582	0.00181414
ENSG00000231292	IGKV1OR2-108	0.0215353	0.477096	0.0714266	0.103658	0.301502	4.60258	0.763032	4.17282e-06	2	-536.843	0.00227048
ENSG00000103187	COTL1	0.909942	-0.465652	0.0664159	0.103599	13.7007	-4.49477	1.00597e-42	6.96462e-06	3.94596	-391.98	0.00341058
ENSG00000184009	ACTG1	2.19588	-0.532978	0.0830314	0.121815	26.4464	-4.37531	4.01404e-154	1.21259e-05	2.20475	-583.535	0.00539821
ENSG00000158828	PINK1	0.0552663	0.108154	0.0171022	0.0250303	3.23153	4.32093	0.00123127	1.55376e-05	2.15794	9.79292	0.00585288
ENSG00000188404	SELL	0.267768	-0.180171	0.0286678	0.0416044	9.34037	-4.33058	9.60003e-21	1.48715e-05	2	-192.682	0.00585288
ENSG00000135486	HNRNPA1	1.27711	-0.347978	0.0552457	0.0816601	23.117	-4.2613	3.12527e-118	2.03242e-05	2.35681	-422.189	0.00710911
ENSG00000115935	WIPF1	0.529859	-0.202521	0.034171	0.0495908	15.5061	-4.08383	3.15413e-54	4.42991e-05	2	-258.883	0.0135583
ENSG00000118515	SGK1	0.524285	-0.257317	0.0433648	0.0629334	12.0901	-4.08872	1.19115e-33	4.33767e-05	2	-348.711	0.0135583
ENSG00000057663	ATG5	0.600025	-0.223358	0.0375895	0.0553736	15.9626	-4.03366	2.32898e-57	5.49149e-05	2.2867	-280.619	0.0158187
ENSG00000137193	PIM1	0.302099	-0.155041	0.0267882	0.0388766	11.2773	-3.98804	1.69871e-29	6.66213e-05	2	-167.116	0.0171708
ENSG00000257261	SLC38A4-AS1	0.188144	0.181104	0.0304155	0.0452862	6.18579	3.9991	6.17936e-10	6.35828e-05	2.51427	-188.898	0.0171708
ENSG00000150347	ARID5B	0.428814	-0.192699	0.0336395	0.0488195	12.7473	-3.94717	3.22555e-37	7.90808e-05	2	-252.973	0.0193629
ENSG00000198786	MT-ND5	2.30866	-0.26084	0.0462841	0.0671701	49.8803	-3.88327	0	0.00010306	2	-373.274	0.0240325
ENSG00000054148	PHPT1	0.533831	0.331181	0.0547743	0.0856672	9.74602	3.8659	1.91845e-22	0.000110681	4.07942	-308.878	0.0246366
ENSG00000149136	SSRP1	0.372333	-0.174925	0.0315919	0.0458479	11.7857	-3.81534	4.62392e-32	0.000135993	2	-229.298	0.0277483
ENSG00000198382	UVRAG	0.182422	-0.117423	0.0211843	0.0307438	8.61118	-3.8194	7.23131e-18	0.000133777	2	-78.6335	0.0277483
ENSG00000167005	NUDT21	0.472869	-0.180846	0.033053	0.0479685	14.3064	-3.77011	1.99709e-46	0.000163178	2	-246.343	0.0319633
ENSG00000142875	PRKACB	0.190518	-0.120442	0.02232	0.032392	8.53576	-3.71827	1.39233e-17	0.000200595	2	-98.3209	0.0363819
ENSG00000211890	IGHA2	0.686922	1.0127	0.172682	0.271776	3.97795	3.72623	6.95126e-05	0.000194362	4.48593	-707.15	0.0363819
ENSG00000185989	RASA3	0.273172	-0.147119	0.0273379	0.0396743	9.99244	-3.70817	1.64481e-23	0.000208765	2	-174.774	0.0365115
ENSG00000065154	OAT	0.131531	0.126818	0.0238895	0.0346697	5.50583	3.65788	3.67426e-08	0.000254311	2	-123.94	0.0366283
ENSG00000115839	RAB3GAP1	0.247153	-0.125761	0.0235623	0.0341949	10.4893	-3.67777	9.67075e-26	0.00023528	2	-118.742	0.0366283
ENSG00000153201	RANBP2	0.358873	-0.200429	0.0359653	0.0547116	9.97831	-3.66337	1.89666e-23	0.000248922	3.0531	-221.46	0.0366283
ENSG00000182985	CADM1	0.0733205	0.115644	0.0217379	0.0315472	3.37294	3.66575	0.0007437	0.000246617	2	-88.3583	0.0366283
ENSG00000234745	HLA-B	3.0166	-0.358732	0.0625687	0.0973956	48.2126	-3.68325	0	0.000230281	3.85079	-376.687	0.0366283
ENSG00000244437	IGKV3-15	0.546525	-0.498476	0.0938419	0.136189	5.8239	-3.66019	5.74912e-09	0.000252027	2	-639.742	0.0366283
ENSG00000213999	MEF2B	0.086748	0.119538	0.0225921	0.0327869	3.83976	3.6459	0.000123157	0.000266455	2	-102.889	0.0372809
ENSG00000100644	HIF1A	0.25546	-0.137336	0.02637	0.0382697	9.68751	-3.58863	3.40739e-22	0.000332425	2	-161.184	0.045219
ENSG00000174231	PRPF8	0.342212	-0.157692	0.0303668	0.0440701	11.2693	-3.5782	1.86121e-29	0.000345971	2	-214.388	0.0457897
ENSG00000136279	DBNL	0.375248	-0.162683	0.031554	0.045793	11.8923	-3.55256	1.2986e-32	0.000381495	2	-228.846	0.0491627
ENSG00000144381	HSPD1	1.21587	-0.333573	0.061969	0.0942479	19.6206	-3.53932	1.03038e-85	0.000401166	3.04666	-426.967	0.050372
ENSG00000204287	HLA-DRA	0.46166	-0.202266	0.0395345	0.0573747	11.6774	-3.52535	1.66321e-31	0.000422928	2	-313.849	0.0517769
ENSG00000211678	IGLJ3	0.136361	0.259427	0.0509733	0.0739753	2.67514	3.50694	0.00746983	0.000453284	2	-409.655	0.0541398
ENSG00000110344	UBE4A	0.279883	-0.130863	0.025904	0.0375934	10.8046	-3.48102	3.27363e-27	0.000499502	2	-154.463	0.0568851
ENSG00000211594	IGKJ4	0.0654847	0.216211	0.0427621	0.0620587	1.53137	3.48398	0.125677	0.000494017	2	-343.435	0.0568851
ENSG00000170819	BFSP2	0.173346	-0.115825	0.0230925	0.0335131	7.50661	-3.4561	6.06773e-14	0.000548054	2	-111.148	0.0609959
ENSG00000155307	SAMSN1	0.250944	-0.123225	0.0246577	0.0357847	10.1771	-3.44352	2.50909e-24	0.000574203	2	-135.874	0.0624861
ENSG00000204120	GIGYF2	0.378974	-0.151562	0.0306318	0.0444546	12.3719	-3.40936	3.70849e-35	0.000651159	2	-217.663	0.0693202
ENSG00000099875	MKNK2	0.115144	0.114015	0.0233278	0.0338546	4.93593	3.36778	7.97718e-07	0.000757752	2	-114.971	0.0742142
ENSG00000128228	SDF2L1	1.82355	0.249402	0.0508879	0.0738513	35.8346	3.37708	3.1932e-281	0.000732599	2	-409.023	0.0742142
ENSG00000197043	ANXA6	0.741131	0.236567	0.046986	0.0701864	15.7734	3.37055	4.73928e-56	0.000750182	2.58829	-348.863	0.0742142
ENSG00000204592	HLA-E	1.3641	-0.218108	0.0444293	0.0644783	30.7027	-3.38266	5.24519e-207	0.000717885	2	-357.854	0.0742142
ENSG00000088826	SMOX	0.119822	0.115928	0.0239219	0.0347168	5.0089	3.33924	5.47432e-07	0.000840078	2	-124.452	0.0795444
ENSG00000168421	RHOH	0.338351	-0.145156	0.0299668	0.0434895	11.2909	-3.33773	1.45607e-29	0.000844662	2	-209.388	0.0795444
ENSG00000159128	IFNGR2	0.35384	-0.141131	0.0291885	0.0423599	12.1226	-3.33171	8.01881e-34	0.00086314	2	-199.467	0.0797509
ENSG00000118308	IRAG2	0.407921	-0.152555	0.0317158	0.0460278	12.8617	-3.31441	7.38878e-38	0.000918373	2	-230.774	0.083261
ENSG00000275063	ENSG00000275063	0.096765	0.386806	0.0805391	0.116883	1.20147	3.30935	0.229571	0.000935135	2	-582.111	0.083261
ENSG00000063046	EIF4B	0.795095	-0.201396	0.0421431	0.0611604	18.8666	-3.29291	2.14849e-79	0.000991562	2	-337.938	0.0841026
ENSG00000117143	UAP1	0.492204	0.200921	0.0420602	0.0610402	11.7024	3.29162	1.23969e-31	0.000996111	2	-337.196	0.0841026
ENSG00000226777	FAM30A	0.285425	0.225968	0.0472905	0.0686307	6.03555	3.29252	1.58417e-09	0.000992937	2	-381.383	0.0841026
ENSG00000115350	POLE4	0.155448	0.114196	0.0240017	0.0348326	6.47654	3.27842	9.38526e-11	0.00104388	2	-125.707	0.0846651
ENSG00000124151	NCOA3	1.03518	-0.287196	0.0579874	0.0874838	17.8518	-3.28285	2.80025e-71	0.00102762	2.82951	-414.708	0.0846651
ENSG00000181163	NPM1	1.83312	-0.323741	0.0647913	0.0988361	28.2928	-3.27553	4.24253e-176	0.00105464	3.13329	-438.472	0.0846651
ENSG00000143546	S100A8	0.271122	0.495624	0.0965089	0.15159	2.8093	3.26949	0.00496491	0.0010774	5.74426	-343.603	0.0850976
ENSG00000006576	PHTF2	0.148961	-0.0990537	0.0210374	0.0305306	7.08078	-3.24441	1.43341e-12	0.00117696	2	-76.0097	0.0869348
ENSG00000113013	HSPA9	0.556881	-0.18324	0.039003	0.0566034	14.2779	-3.23726	3.00555e-46	0.00120684	2	-308.746	0.0869348
ENSG00000123989	CHPF	0.401991	0.217637	0.0435515	0.0668987	9.23024	3.25323	2.70035e-20	0.00114101	3.34918	-275.042	0.0869348
ENSG00000143919	CAMKMT	0.0931366	0.120474	0.0243339	0.0369918	3.82745	3.25678	0.00012948	0.00112683	3.03348	-75.3549	0.0869348
ENSG00000211959	IGHV4-39	0.5939	-0.521912	0.107192	0.161224	5.54054	-3.23718	3.01536e-08	0.00120718	2.75265	-650.705	0.0869348
ENSG00000253755	IGHGP	0.624052	-0.494645	0.0965769	0.152455	6.46171	-3.24453	1.03527e-10	0.00117646	5.30347	-402.222	0.0869348
ENSG00000124783	SSR1	1.23972	-0.197708	0.0421884	0.0612263	29.3852	-3.22914	8.4926e-190	0.00124164	2	-338.344	0.0881201
ENSG00000244754	N4BP2L2	0.295646	0.196886	0.0398041	0.0610866	7.42753	3.22305	1.10647e-13	0.00126832	3.31945	-243.049	0.0887279
ENSG00000125354	SEPTIN6	0.791518	-0.233386	0.0477797	0.0728368	16.566	-3.20423	1.2273e-61	0.00135423	3.1136	-324.86	0.0934034
ENSG00000111144	LTA4H	0.255195	-0.119246	0.0258124	0.0374604	9.88653	-3.18326	4.76242e-23	0.00145629	2	-153.126	0.0990478
